# Supplementary material for: Linking genomic variation in Spiroplasma endosymbionts to male production and male-killing in the pea aphid
Source: BMC Genomics. 2026 Mar 10;27:385. doi: 10.1186/s12864-026-12706-x (PMC13085286; doi:10.1186/s12864-026-12706-x)
Supplement: Supplementary file 1 — Supplementary Material 1. [file 12864_2026_12706_MOESM1_ESM.xlsx]

## Sheet: Table S1
Table S1: Primers used for Spiroplasma detection in this study
Gene	Direction	Primer Name	Oligo Length	Sequence	Reference
RpoB	Forward	RpoBF1.ixod	26 bp	5‘ ATG GAT CAA ACT AAT CCA TTA GCA GA	Mathé-Hubert et al. 2019
RpoB	Reverse	RpoBR1	23 bp	5‘ CCA AAT CTT TGT CCA CCA TTT TG
ApDnaA	Forward	ApDnaA_F1	23 bp	5‘ ATT CTT CAG TAA AAA TGC TTG GA	Tsuchida et al. 2002
ApDnaA	Reverse	ApDnaA_R1	23 bp	5‘ ACA CAT TTA CTT CAT GCT ATT GA
16s	Forward	Spi1500R	20 bp	5' ATC ATC AAC CCT GCC TTT GG	Peccoud et al. 2014
16s	Reverse	16SA1	20 bp	5' AGA GTT TGA TCM TGG CTC AG	Fukatsu & Nikho 1998
16s	Forward	Buch270R	20 bp	5' TGC CTT GGT AGG CTA TTA CTC	Peccoud et al. 2014
16s	Reverse	16SA1	20 bp	5' AGA GTT TGA TCM TGG CTC AG	Fukatsu & Nikho 1998

## Sheet: Table S2
Table S2: General information for the established Spiroplasma-infected pea aphid lines						Ap1	x	Ap13	x	Ap17	x	Ap18	x	Ap4	x	Ap5	x	Ap6	x
Sample name	Coordinates	Host plant	Location	Department	Collection date	allele1	allele2	allele1	allele2	allele1	allele2	allele1	allele2	allele1	allele2	allele1	allele2	allele1	allele2	MLG	Clade Spiroplasma	Spiroplasma	Regiella	Hamiltonella	Rickettsiella	Serratia	Rickettsia	Fukatsuia	Buchnera	RpoB sequence	DnaA sequence
1Ms1	49.440691, 4.304427	Medicago sativa	Tagnon	Ardennes	2023-05-30	308	310	163	171	248	259	194	196	117	145	272	288	318	318	unique	II	1		1	1			1	1	TGCTTTAGGACCTGGTGGATTATCACGTGATCGTGCTAGTTTAGAAGTTCGTGATGTTCACTATTCTCACTATGGAAGAATTTGTCCAATTGAAACTCCTGAAGGACCTAATATTGGTTTAATCAATAATTTAGCCACTTATGCTCGTATTAATGAATACGGTTTTATTGAAACACCTTACCGTCAAGTAATTGCAGGTAAAATTACTAATGAAATTAAATATTTAACTGCCGGTGAAGAAAAGAATTATATCATTGCACAAGCTAATATTGAATTAGATACTAATAATGTTATTAAAAATAATAATGTTATTGCTCGTAGTAATGGTCAAAATATTATTGTTGGACCAAACGAAGTTGAATATATTGATGTTTCACCAAAACAAATTGTGTCAATAGC…	TGCTTGGATCATAATTTAAAGACTTAATTTTTTCTTTTAAAATAATTAATGAANTTTCAAAATCTGGTGAATCAATACCAACACTTAAACCACTTTGAAATCTTGAAACATTTCTTTCTTNAAAACCATATAAATCATCAGGATGTTTATCTGATGTAATAACAATTTGTTTTTGTTTGTTAACAAAGCTATTAAATATATGAAAAAATATTTCATTTGTTTTACTACGATTAGCTAAAAATTGAATATCATCAACGAGAAGAACATCGTATTGATTAAATGAATCTTTAAATTTTTCAATATCATTAATATTTTGTTTAATAATTTCTGGTACNATACGGCCAAATTCTTCAGAAGATAAGTAAAGTACTTTTTTTTGATTATTATATTTTGTTAATA…
1Ms10	49.440691, 4.304427	Medicago sativa	Tagnon	Ardennes	2023-05-30	310	310	163	165	270	270	194	194	117	149	272	278	308	312	unique	I	1		1				1	1	TGCTTTAGGACCTGGCGGATTATCACGTGATCGTGCTAGTTTAGAAGTTCGTGATGTTCACTATTCTCACTATGGAAGAATTTGTCCAATTGAAACTCCTGAAGGGCCTAATATTGGTTTAATCAATAATTTAGCCACTTATGCTCGTACTAATGAATACGGTTTTATTGAAACACCTTACCGTCAAGTAATTGCAGGTAAAATTACTAATGAAATTAAATATTTAACTGCCGGTGAAGAAAAGAATTATATCATTGCACAAGCTAATATTGAATTAGATACTAATAATGTTATTAAAAATAATAATGTTATTGCTCGTAGTAATGGTCAAAATATTATTGTTGGACCAAACGAAGTTGAATATATTGATGTTTCGCCAAAACAAATTGTGTCAATAGC…	TGCTTGGATCATAATTTAAAGACTTAATTTTTTCTTTTAAAATAGTTAATGAAGTTTCAAAATCTGGTGAATCAATACCAACACTTAAACCACTTTGAAATCTTGAAACATTTCTTTCTTCAAAACCATATAAATCATCAGGATGTTTATCTGATGTAATAACAATTTGTTTTTGTTTGTTAACAAAGCTATTAAATATATGAAAAAATATTTCATTTGTTTTACTACGATTAGCTAAAAATTGAATATCATCAACGAGAAGAACATCGTATTGATTAAATGAATCTTTAAATTTTTCAATATCATTAATATTTTGTTTAATAATTTCTGGTACCATACGGCCAAATTCTTCAGAAGATAAGTAAAGTACTTTTTTTTGATTATTATATTTTGTTAATA…
1Ms11	49.440691, 4.304427	Medicago sativa	Tagnon	Ardennes	2023-05-30	302	310	163	167	248	259	194	196	123	143	264	278	310	318	unique	II	1		1	1			1	1	TGCTTTAGGACCTGGTGGATTATCACGTGATCGTGCTAGTTTAGAAGTTCGTGATGTTCACTATTCTCACTATGGAAGAATTTGTCCAATTGAAACTCCTGAAGGACCTAATATTGGTTTAATCAATAATTTAGCCACTTATGCTCGTATTAATGAATACGGTTTTATTGAAACACCTTACCGTCAAGTAATTGCAGGTAAAATTACTAATGAAATTAAATATTTAACTGCCGGTGAAGAAAAGAATTATATCATTGCACAAGCTAATATTGAATTAGATACTAATAATGTTATTAAAAATAATAATGTTATTGCTCGTAGTAATGGTCAAAATATTATTGTTGGACCAAACGAAGTTGAATATATTGATGTTTCACCAAAACAAATTGTGTCAATAGC…	TGCTTGGATCATAATTTAAAGACTTAATTTTTTCTTTTAAAATAATTAATGAANTTTCAAAATCTGGTGAATCAATACCAACACTTAAACCACTTTGAAATCTTGAAACATTTCTTTCTTNAAAACCATATAAATCATCAGGATGTTTATCTGATGTAATAACAATTTGTTTTTGTTTGTTAACAAAGCTATTAAATATATGAAAAAATATTTCATTTGTTTTACTACGATTAGCTAAAAATTGAATATCATCAACGAGAAGAACATCGTATTGATTAAATGAATCTTTAAATTTTTCAATATCATTAATATTTTGTTTAATAATTTCTGGTACNATACGGCCAAATTCTTCAGAAGATAAGTAAAGTACTTTTTTTTGATTATTATATTTTGTTAATA…
1Ms13	49.440691, 4.304427	Medicago sativa	Tagnon	Ardennes	2023-05-30	308	316	163	171	248	270	194	196	123	145	264	278	310	320	unique	III	1		1				1	1	TGCTTTAGGACCTGGTGGATTATCACGTGATCGTGCTAGTTTAGAAGTTCGTGATGTTCACTATTCTCACTGTGGAAGAATTTGTCCAATTGAAACTCCTGAAGGACCTAATATTGGTTTAATCAATAATTTAGCCACTTATGCTCGTATTAATGAATACGGTTTTATTGAAACACCTTACCGTCAAGTAATTGCAGGTAAAATTACTAATGAAATTAAATATTTAACTGCCGGTGAAGAAAAGAATTATATCATTGCACAAGCTAATATTGAATTAGATACTAATAATGTTATTAAAAATAATAATGTTATTGCTCGTAGTAATGGTCAAAATATTATTGTTGGACCAAACGAAGTTGAATATATTGATGTTTCACCAAAACAAATTGTGTCAATAGC…	TGCTTGGATCATAATTTAAAGACTTAATTTTTTCTTTTAAAATAATTAATGAAGTTTCAAAATCTGGTGAATCAATACCAACACTTAAACCACTTTGAAATCTTGAAACATTTCTTTCTTCAAAACCATATAAATCATCAGGATGTTTATCTGATGTAATAACAATTTGTTTTTGTTTGTTAACAAAGCTATTAAATATATGAAAAAATATTTCATTTGTTTTACTACGATTAGCTAAAAATTGAATATCATCAACGAGAAGAACATCATATTGATTAAATGAATCTTTAAATTTTTCAATATCATTAATATTTTGTTTAATAATTTCTGGTACCATACGGCCAAATTCTTCAGAAGATAAGTAAAGTACTTTTTTTTGATTATTATATTTTGTTAATA…
1Ms14	49.440691, 4.304427	Medicago sativa	Tagnon	Ardennes	2023-05-30	310	316	163	175	246	250	194	194	117	131	272	292	310	310	unique	III	1		1				1	1	TGCTTTAGGACCTGGTGGATTATCACGTGATCGTGCTAGTTTAGAAGTTCGTGATGTTCACTATTCTCACTGTGGAAGAATTTGTCCAATTGAAACTCCTGAAGGACCTAATATTGGTTTAATCAATAATTTAGCCACTTATGCTCGTATTAATGAATACGGTTTTATTGAAACACCTTACCGTCAAGTAATTGCAGGTAAAATTACTAATGAAATTAAATATTTAACTGCCGGTGAAGAAAAGAATTATATCATTGCACAAGCTAATATTGAATTAGATACTAATAATGTTATTAAAAATAATAATGTTATTGCTCGTAGTAATGGTCAAAATATTATTGTTGGACCAAACGAAGTTGAATATATTGATGTTTCACCAAAACAAATTGTGTCAATAGC…	TGCTTGGATCATAATTTAAAGACTTAATTTTTTCTTTTAAAATAATTAATGAAGTTTCAAAATCTGGTGAATCAATACCAACACTTAAACCACTTTGAAATCTTGAAACATTTCTTTCTTCAAAACCATATAAATCATCAGGATGTTTATCTGATGTAATAACAATTTGTTTTTGTTTGTTAACAAAGCTATTAAATATATGAAAAAATATTTCATTTGTTTTACTACGATTAGCTAAAAATTGAATATCATCAACGAGAAGAACATCATATTGATTAAATGAATCTTTAAATTTTTCAATATCATTAATATTTTGTTTAATAATTTCTGGTACCATACGGCCAAATTCTTCAGAAGATAAGTAAAGTACTTTTTTTTGATTATTATATTTTGTTAATA…
1Ms15	49.440691, 4.304427	Medicago sativa	Tagnon	Ardennes	2023-05-30	306	306	165	175	248	276	194	194	117	123	264	268	308	314	unique	III	1		1				1	1	TGCTTTAGGACCTGGTGGATTATCACGTGATCGTGCTAGTTTAGAAGTTCGTGATGTTCACTATTCTCACTGTGGAAGAATTTGTCCAATTGAAACTCCTGAAGGACCTAATATTGGTTTAATCAATAATTTAGCCACTTATGCTCGTATTAATGAATACGGTTTTATTGAAACACCTTACCGTCAAGTAATTGCAGGTAAAATTACTAATGAAATTAAATATTTAACTGCCGGTGAAGAAAAGAATTATATCATTGCACAAGCTAATATTGAATTAGATACTAATAATGTTATTAAAAATAATAATGTTATTGCTCGTAGTAATGGTCAAAATATTATTGTTGGACCAAACGAAGTTGAATATATTGATGTTTCACCAAAACAAATTGTGTCAATAGC…	TGCTTGGATCATAATTTAAAGACTTAATTTTTTCTTTTAAAATAATTAATGAAGTTTCAAAATCTGGTGAATCAATACCAACACTTAAACCACTTTGAAATCTTGAAACATTTCTTTCTTCAAAACCATATAAATCATCAGGATGTTTATCTGATGTAATAACAATTTGTTTTTGTTTGTTAACAAAGCTATTAAATATATGAAAAAATATTTCATTTGTTTTACTACGATTAGCTAAAAATTGAATATCATCAACGAGAAGAACATCATATTGATTAAATGAATCTTTAAATTTTTCAATATCATTAATATTTTGTTTAATAATTTCTGGTACCATACGGCCAAATTCTTCAGAAGATAAGTAAAGTACTTTTTTTTGATTATTATATTTTGTTAATA…
1Ms16	49.440691, 4.304427	Medicago sativa	Tagnon	Ardennes	2023-05-30	306	308	163	175	270	270	196	196	117	153	272	280	308	310	unique	I	1		1				1	1	TGCTTTAGGACCTGGCGGAATATCACGTGATCGTGCTAGTTTAGAAGTTCGTGATGTTCACTATTCTCACTATGGAAGAATTTGTCCAATTGAAACTCCTGAAGGGCCTAATATTGGTTTAATCAATAATTTAGCCACTTATGCTCGTACTAATGAATACGGTTTTATTGAAACACCTTACCGTCAAGTAATTGCAGGTAAAATTACTAATGAAATTAAATATTTAACTGCCGGTGAAGAAAAGAATTATATCATTGCACAAGCTAATATTGAATTAGATACTAATAATGTTATTAAAAATAATAATGTTATTGCTCGTAGTAATGGTCAAAATATTATTGTTGGACCAAACGAAGTTGAATATATTGATGTTTCGCCAAAACAAATTGTGTCAATAGC…	TGCTTGGATCATAATTTAAAGACTTAATTTTTTCTTTTAAAATAGTTAATGAAGTTTCAAAATCTGGTGAATCAATACCAACACTTAAACCACTTTGAAATCTTGAAACATTTCTTTCTTCAAAACCATATAAATCATCAGGATGTTTATCTGATGTAATAACAATTTGTTTTTGTTTGTTAACAAAGCTATTAAATATATGAAAAAATATTTCATTTGTTTTACTACGATTAGCTAAAAATTGAATATCATCAACGAGAAGAACATCGTATTGATTAAATGAATCTTTAAATTTTTCAATATCATTAATATTTTGTTTAATAATTTCTGGTACCATACGGCCAAATTCTTCAGAAGATAAGTAAAGTACTTTTTTTTGATTATTATATTTTGTTAATA…
1Ms19*	49.440691, 4.304427	Medicago sativa	Tagnon	Ardennes	2023-05-30	310	324	167	175	248	274	192	192	117	123	272	280	310	312	unique	I	1		1				1	1	TGCTTTAGGACCTGGCGGATTATCACGTGATCGTGCTAGTTTAGAAGTTCGTGATGTTCACTATTCTCACTATGGAAGAATTTGTCCAATTGAAACTCCTGAAGGGCCTAATATTGGTTTAATCAATAATTTAGCCACTTATGCTCGTACTAATGAATACGGTTTTATTGAAACACCTTACCGTCAAGTAATTGCAGGTAAAATTACTAATGAAATTAAATATTTAACTGCCGGTGAAGAAAAGAATTATATCATTGCACAAGCTAATATTGAATTAGATACTAATAATGTTATTAAAAATAATAATGTTATTGCTCGTAGTAATGGTCAAAATATTATTGTTGGACCAAACGAAGTTGAATATATTGATGTTTCGCCAAAACAAATTGTGTCAATAGC…	TGCTTGGATCATAATTTAAAGACTTAATTTTTTCTTTTAAAATAGTTAATGAAGTTTCAAAATCTGGTGAATCAATACCAACACTTAAACCACTTTGAAATCTTGAAACATTTCTTTCTTCAAAACCATATAAATCATCAGGATGTTTATCTGATGTAATAACAATTTGTTTTTGTTTGTTAACAAAGCTATTAAATATATGAAAAAATATTTCATTTGTTTTACTACGATTAGCTAAAAATTGAATATCATCAACGAGAAGAACATCGTATTGATTAAATGAATCTTTAAATTTTTCAATATCATTAATATTTTGTTTAATAATTTCTGGTACCATACGGCCAAATTCTTCAGAAGATAAGTAAAGTACTTTTTTTTGATTATTATATTTTGTTAATA…
1Ms2	49.440691, 4.304427	Medicago sativa	Tagnon	Ardennes	2023-05-30	310	310	161	165	250	270	194	196	123	123	272	276	310	316	unique	III	1		1				1	1	TGCTTTAGGACCTGGTGGATTATCACGTGATCGTGCTAGTTTAGAAGTTCGTGATGTTCACTATTCTCACTGTGGAAGAATTTGTCCAATTGAAACTCCTGAAGGACCTAATATTGGTTTAATCAATAATTTAGCCACTTATGCTCGTATTAATGAATACGGTTTTATTGAAACACCTTACCGTCAAGTAATTGCAGGTAAAATTACTAATGAAATTAAATATTTAACTGCCGGTGAAGAAAAGAATTATATCATTGCACAAGCTAATATTGAATTAGATACTAATAATGTTATTAAAAATAATAATGTTATTGCTCGTAGTAATGGTCAAAATATTATTGTTGGACCAAACGAAGTTGAATATATTGATGTTTCACCAAAACAAATTGTGTCAATAGC…	TGCTTGGATCATAATTTAAAGACTTAATTTTTTCTTTTAAAATAATTAATGAAGTTTCAAAATCTGGTGAATCAATACCAACACTTAAACCACTTTGAAATCTTGAAACATTTCTTTCTTCAAAACCATATAAATCATCAGGATGTTTATCTGATGTAATAACAATTTGTTTTTGTTTGTTAACAAAGCTATTAAATATATGAAAAAATATTTCATTTGTTTTACTACGATTAGCTAAAAATTGAATATCATCAACGAGAAGAACATCATATTGATTAAATGAATCTTTAAATTTTTCAATATCATTAATATTTTGTTTAATAATTTCTGGTACCATACGGCCAAATTCTTCAGAAGATAAGTAAAGTACTTTTTTTTGATTATTATATTTTGTTAATA…
1Ms20*	49.440691, 4.304427	Medicago sativa	Tagnon	Ardennes	2023-05-30	306	306	165	165	270	274	194	194	117	117	278	278	310	318	unique	I	1		1				1	1	TGCTTTAGGACCTGGCGGATTATCACGTGATCGTGCTAGTTTAGAAGTTCGTGATGTTCACTATTCTCACTATGGAAGAATTTGTCCAATTGAAACTCCTGAAGGGCCTAATATTGGTTTAATCAATAATTTAGCCACTTATGCTCGTACTAATGAATACGGTTTTATTGAAACACCTTACCGTCAAGTAATTGCAGGTAAAATTACTAATGAAATTAAATATTTAACTGCCGGTGAAGAAAAGAATTATATCATTGCACAAGCTAATATTGAATTAGATACTAATAATGTTATTAAAAATAATAATGTTATTGCTCGTAGTAATGGTCAAAATATTATTGTTGGACCAAACGAAGTTGAATATATTGATGTTTCGCCAAAACAAATTGTGTCAATAGC…	TGCTTGGATCATAATTTAAAGACTTAATTTTTTCTTTTAAAATAGTTAATGAAGTTTCAAAATCTGGTGAATCAATACCAACACTTAAACCACTTTGAAATCTTGAAACATTTCTTTCTTCAAAACCATATAAATCATCAGGATGTTTATCTGATGTAATAACAATTTGTTTTTGTTTGTTAACAAAGCTATTAAATATATGAAAAAATATTTCATTTGTTTTACTACGATTAGCTAAAAATTGAATATCATCAACGAGAAGAACATCGTATTGATTAAATGAATCTTTAAATTTTTCAATATCATTAATATTTTGTTTAATAATTTCTGGTACCATACGGCCAAATTCTTCAGAAGATAAGTAAAGTACTTTTTTTTGATTATTATATTTTGTTAATA…
1Ms22	49.440691, 4.304427	Medicago sativa	Tagnon	Ardennes	2023-05-30	308	310	163	175	250	278	194	196	117	145	272	280	316	318	unique	III	1		1				1	1	TGCTTTAGGACCTGGTGGATTATCACGTGATCGTGCTAGTTTAGAAGTTCGTGATGTTCACTATTCTCACTGTGGAAGAATTTGTCCAATTGAAACTCCTGAAGGACCTAATATTGGTTTAATCAATAATTTAGCCACTTATGCTCGTATTAATGAATACGGTTTTATTGAAACACCTTACCGTCAAGTAATTGCAGGTAAAATTACTAATGAAATTAAATATTTAACTGCCGGTGAAGAAAAGAATTATATCATTGCACAAGCTAATATTGAATTAGATACTAATAATGTTATTAAAAATAATAATGTTATTGCTCGTAGTAATGGTCAAAATATTATTGTTGGACCAAACGAAGTTGAATATATTGATGTTTCACCAAAACAAATTGTGTCAATAGC…	TGCTTGGATCATAATTTAAAGACTTAATTTTTTCTTTTAAAATAATTAATGAAGTTTCAAAATCTGGTGAATCAATACCAACACTTAAACCACTTTGAAATCTTGAAACATTTCTTTCTTCAAAACCATATAAATCATCAGGATGTTTATCTGATGTAATAACAATTTGTTTTTGTTTGTTAACAAAGCTATTAAATATATGAAAAAATATTTCATTTGTTTTACTACGATTAGCTAAAAATTGAATATCATCAACGAGAAGAACATCATATTGATTAAATGAATCTTTAAATTTTTCAATATCATTAATATTTTGTTTAATAATTTCTGGTACCATACGGCCAAATTCTTCAGAAGATAAGTAAAGTACTTTTTTTTGATTATTATATTTTGTTAATA…
1Ms23	49.440691, 4.304427	Medicago sativa	Tagnon	Ardennes	2023-05-30	308	310	165	175	276	276	196	196	117	117	272	292	312	318	unique	III	1		1				1	1	TGCTTTAGGACCTGGTGGATTATCACGTGATCGTGCTAGTTTAGAAGTTCGTGATGTTCACTATTCTCACTGTGGAAGAATTTGTCCAATTGAAACTCCTGAAGGACCTAATATTGGTTTAATCAATAATTTAGCCACTTATGCTCGTATTAATGAATACGGTTTTATTGAAACACCTTACCGTCAAGTAATTGCAGGTAAAATTACTAATGAAATTAAATATTTAACTGCCGGTGAAGAAAAGAATTATATCATTGCACAAGCTAATATTGAATTAGATACTAATAATGTTATTAAAAATAATAATGTTATTGCTCGTAGTAATGGTCAAAATATTATTGTTGGACCAAACGAAGTTGAATATATTGATGTTTCACCAAAACAAATTGTGTCAATAGC…	TGCTTGGATCATAATTTAAAGACTTAATTTTTTCTTTTAAAATAATTAATGAAGTTTCAAAATCTGGTGAATCAATACCAACACTTAAACCACTTTGAAATCTTGAAACATTTCTTTCTTCAAAACCATATAAATCATCAGGATGTTTATCTGATGTAATAACAATTTGTTTTTGTTTGTTAACAAAGCTATTAAATATATGAAAAAATATTTCATTTGTTTTACTACGATTAGCTAAAAATTGAATATCATCAACGAGAAGAACATCATATTGATTAAATGAATCTTTAAATTTTTCAATATCATTAATATTTTGTTTAATAATTTCTGGTACCATACGGCCAAATTCTTCAGAAGATAAGTAAAGTACTTTTTTTTGATTATTATATTTTGTTAATA…
1Ms26	49.440691, 4.304427	Medicago sativa	Tagnon	Ardennes	2023-05-30	308	310	165	165	250	270	198	202	117	117	272	280	310	310	unique	I	1		1				1	1	TGCTTTAGGACCTGGCGGATTATCACGTGATCGTGCTAGTTTAGAAGTTCGTGATGTTCACTATTCTCACTATGGAAGAATTTGTCCAATTGAAACTCCTGAAGGGCCTAATATTGGTTTAATCAATAATTTAGCCACTTATGCTCGTACTAATGAATACGGTTTTATTGAAACACCTTACCGTCAAGTAATTGCAGGTAAAATTACTAATGAAATTAAATATTTAACTGCCGGTGAAGAAAAGAATTATATCATTGCACAAGCTAATATTGAATTAGATACTAATAATGTTATTAAAAATAATAATGTTATTGCTCGTAGTAATGGTCAAAATATTATTGTTGGACCAAACGAAGTTGAATATATTGATGTTTCGCCAAAACAAATTGTGTCAATAGC…	TGCTTGGATCATAATTTAAAGACTTAATTTTTTCTTTTAAAATAGTTAATGAAGTTTCAAAATCTGGTGAATCAATACCAACACTTAAACCACTTTGAAATCTTGAAACATTTCTTTCTTCAAAACCATATAAATCATCAGGATGTTTATCTGATGTAATAACAATTTGTTTTTGTTTGTTAACAAAGCTATTAAATATATGAAAAAATATTTCATTTGTTTTACTACGATTAGCTAAAAATTGAATATCATCAACGAGAAGAACATCGTATTGATTAAATGAATCTTTAAATTTTTCAATATCATTAATATTTTGTTTAATAATTTCTGGTACCATACGGCCAAATTCTTCAGAAGATAAGTAAAGTACTTTTTTTTGATTATTATATTTTGTTAATA…
1Ms27	49.440691, 4.304427	Medicago sativa	Tagnon	Ardennes	2023-05-30	310	312	165	165	270	270	194	198	117	117	272	278	308	308	unique	II	1		1	1			1	1	TGCTTTAGGACCTGGTGGATTATCACGTGATCGTGCTAGTTTAGAAGTTCGTGATGTTCACTATTCTCACTATGGAAGAATTTGTCCAATTGAAACTCCTGAAGGACCTAATATTGGTTTAATCAATAATTTAGCCACTTATGCTCGTATTAATGAATACGGTTTTATTGAAACACCTTACCGTCAAGTAATTGCAGGTAAAATTACTAATGAAATTAAATATTTAACTGCCGGTGAAGAAAAGAATTATATCATTGCACAAGCTAATATTGAATTAGATACTAATAATGTTATTAAAAATAATAATGTTATTGCTCGTAGTAATGGTCAAAATATTATTGTTGGACCAAACGAAGTTGAATATATTGATGTTTCACCAAAACAAATTGTGTCAATAGC…	TGCTTGGATCATAATTTAAAGACTTAATTTTTTCTTTTAAAATAATTAATGAANTTTCAAAATCTGGTGAATCAATACCAACACTTAAACCACTTTGAAATCTTGAAACATTTCTTTCTTNAAAACCATATAAATCATCAGGATGTTTATCTGATGTAATAACAATTTGTTTTTGTTTGTTAACAAAGCTATTAAATATATGAAAAAATATTTCATTTGTTTTACTACGATTAGCTAAAAATTGAATATCATCAACGAGAAGAACATCGTATTGATTAAATGAATCTTTAAATTTTTCAATATCATTAATATTTTGTTTAATAATTTCTGGTACMATACGGCCAAATTCTTCAGAAGATAAGTAAAGTACTTTTTTTTGATTATTATATTTTGTTAATA…
1Ms3	49.440691, 4.304427	Medicago sativa	Tagnon	Ardennes	2023-05-30	302	310	163	171	270	274	194	194	123	145	272	274	310	310	unique	I	1		1				1	1	TGCTTTAGGACCTGGCGGATTATCACGTGATCGTGCTAGTTTAGAAGTTCGTGATGTTCACTATTCTCACTATGGAAGAATTTGTCCAATTGAAACTCCTGAAGGGCCTAATATTGGTTTAATCAATAATTTAGCCACTTATGCTCGTACTAATGAATACGGTTTTATTGAAACACCTTACCGTCAAGTAATTGCAGGTAAAATTACTAATGAAATTAAATATTTAACTGCCGGTGAAGAAAAGAATTATATCATTGCACAAGCTAATATTGAATTAGATACTAATAATGTTATTAAAAATAATAATGTTATTGCTCGTAGTAATGGTCAAAATATTATTGTTGGACCAAACGAAGTTGAATATATTGATGTTTCGCCAAAACAAATTGTGTCAATAGC…	TGCTTGGATCATAATTTAAAGACTTAATTTTTTCTTTTAAAATAGTTAATGAAGTTTCAAAATCTGGTGAATCAATACCAACACTTAAACCACTTTGAAATCTTGAAACATTTCTTTCTTCAAAACCATATAAATCATCAGGATGTTTATCTGATGTAATAACAATTTGTTTTTGTTTGTTAACAAAGCTATTAAATATATGAAAAAATATTTCATTTGTTTTACTACGATTAGCTAAAAATTGAATATCATCAACGAGAAGAACATCGTATTGATTAAATGAATCTTTAAATTTTTCAATATCATTAATATTTTGTTTAATAATTTCTGGTACCATACGGCCAAATTCTTCAGAAGATAAGTAAAGTACTTTTTTTTGATTATTATATTTTGTTAATA…
1Ms4	49.440691, 4.304427	Medicago sativa	Tagnon	Ardennes	2023-05-30	308	308	167	171	248	276	194	196	117	123	272	278	308	310	unique	III	1		1				1	1	TGCTTTAGGACCTGGTGGATTATCACGTGATCGTGCTAGTTTAGAAGTTCGTGATGTTCACTATTCTCACTGTGGAAGAATTTGTCCAATTGAAACTCCTGAAGGACCTAATATTGGTTTAATCAATAATTTAGCCACTTATGCTCGTATTAATGAATACGGTTTTATTGAAACACCTTACCGTCAAGTAATTGCAGGTAAAATTACTAATGAAATTAAATATTTAACTGCCGGTGAAGAAAAGAATTATATCATTGCACAAGCTAATATTGAATTAGATACTAATAATGTTATTAAAAATAATAATGTTATTGCTCGTAGTAATGGTCAAAATATTATTGTTGGACCAAACGAAGTTGAATATATTGATGTTTCACCAAAACAAATTGTGTCAATAGC…	TGCTTGGATCATAATTTAAAGACTTAATTTTTTCTTTTAAAATAATTAATGAAGTTTCAAAATCTGGTGAATCAATACCAACACTTAAACCACTTTGAAATCTTGAAACATTTCTTTCTTCAAAACCATATAAATCATCAGGATGTTTATCTGATGTAATAACAATTTGTTTTTGTTTGTTAACAAAGCTATTAAATATATGAAAAAATATTTCATTTGTTTTACTACGATTAGCTAAAAATTGAATATCATCAACGAGAAGAACATCATATTGATTAAATGAATCTTTAAATTTTTCAATATCATTAATATTTTGTTTAATAATTTCTGGTACCATACGGCCAAATTCTTCAGAAGATAAGTAAAGTACTTTTTTTTGATTATTATATTTTGTTAATA…
1Ms7	49.440691, 4.304427	Medicago sativa	Tagnon	Ardennes	2023-05-30	306	312	165	167	248	250	198	198	117	123	280	280	306	310	unique	I	1		1				1	1	TGCTTTAGGACCTGGCGGATTATCACGTGATCGTGCTAGTTTAGAAGTTCGTGATGTTCACTATTCTCACTATGGAAGAATTTGTCCAATTGAAACTCCTGAAGGGCCTAATATTGGTTTAATCAATAATTTAGCCACTTATGCTCGTACTAATGAATACGGTTTTATTGAAACACCTTACCGTCAAGTAATTGCAGGTAAAATTACTAATGAAATTAAATATTTAACTGCCGGTGAAGAAAAGAATTATATCATTGCACAAGCTAATATTGAATTAGATACTAATAATGTTATTAAAAATAATAATGTTATTGCTCGTAGTAATGGTCAAAATATTATTGTTGGACCAAACGAAGTTGAATATATTGATGTTTCGCCAAAACAAATTGTGTCAATAGC…	TGCTTGGATCATAATTTAAAGACTTAATTTTTTCTTTTAAAATAGTTAATGAAGTTTCAAAATCTGGTGAATCAATACCAACACTTAAACCACTTTGAAATCTTGAAACATTTCTTTCTTCAAAACCATATAAATCATCAGGATGTTTATCTGATGTAATAACAATTTGTTTTTGTTTGTTAACAAAGCTATTAAATATATGAAAAAATATTTCATTTGTTTTACTACGATTAGCTAAAAATTGAATATCATCAACGAGAAGAACATCGTATTGATTAAATGAATCTTTAAATTTTTCAATATCATTAATATTTTGTTTAATAATTTCTGGTACCATACGGCCAAATTCTTCAGAAGATAAGTAAAGTACTTTTTTTTGATTATTATATTTTGTTAATA…
1Ms8	49.440691, 4.304427	Medicago sativa	Tagnon	Ardennes	2023-05-30	306	318	165	165	248	250	194	213	117	123	264	278	310	310	unique	III	1		1				1	1	TGCTTTAGGACCTGGTGGATTATCACGTGATCGTGCTAGTTTAGAAGTTCGTGATGTTCACTATTCTCACTGTGGAAGAATTTGTCCAATTGAAACTCCTGAAGGACCTAATATTGGTTTAATCAATAATTTAGCCACTTATGCTCGTATTAATGAATACGGTTTTATTGAAACACCTTACCGTCAAGTAATTGCAGGTAAAATTACTAATGAAATTAAATATTTAACTGCCGGTGAAGAAAAGAATTATATCATTGCACAAGCTAATATTGAATTAGATACTAATAATGTTATTAAAAATAATAATGTTATTGCTCGTAGTAATGGTCAAAATATTATTGTTGGACCAAACGAAGTTGAATATATTGATGTTTCACCAAAACAAATTGTGTCAATAGC…	TGCTTGGATCATAATTTAAAGACTTAATTTTTTCTTTTAAAATAATTAATGAAGTTTCAAAATCTGGTGAATCAATACCAACACTTAAACCACTTTGAAATCTTGAAACATTTCTTTCTTCAAAACCATATAAATCATCAGGATGTTTATCTGATGTAATAACAATTTGTTTTTGTTTGTTAACAAAGCTATTAAATATATGAAAAAATATTTCATTTGTTTTACTACGATTAGCTAAAAATTGAATATCATCAACGAGAAGAACATCATATTGATTAAATGAATCTTTAAATTTTTCAATATCATTAATATTTTGTTTAATAATTTCTGGTACCATACGGCCAAATTCTTCAGAAGATAAGTAAAGTACTTTTTTTTGATTATTATATTTTGTTAATA…
14Ms10*	48.870275, 4.000705	Medicago sativa	Bergères-lès-Vertus	Marne	2023-05-31	306	310	161	165	270	270	194	198	117	117	278	278	310	310	unique	I	1		1				1	1	TGCTTTAGGACCTGGCGGATTATCACGTGATCGTGCTAGTTTAGAAGTTCGTGATGTTCACTATTCTCACTATGGAAGAATTTGTCCAATTGAAACTCCTGAAGGGCCTAATATTGGTTTAATCAATAATTTAGCCACTTATGCTCGTACTAATGAATACGGTTTTATTGAAACACCTTACCGTCAAGTAATTGCAGGTAAAATTACTAATGAAATTAAATATTTAACTGCCGGTGAAGAAAAGAATTATATCATTGCACAAGCTAATATTGAATTAGATACTAATAATGTTATTAAAAATAATAATGTTATTGCTCGTAGTAATGGTCAAAATATTATTGTTGGACCAAACGAAGTTGAATATATTGATGTTTCGCCAAAACAAATTGTGTCAATAGC…	TGCTTGGATCATAATTTAAAGACTTAATTTTTTCTTTTAAAATAGTTAATGAAGTTTCAAAATCTGGTGAATCAATACCAACACTTAAACCACTTTGAAATCTTGAAACATTTCTTTCTTCAAAACCATATAAATCATCAGGATGTTTATCTGATGTAATAACAATTTGTTTTTGTTTGTTAACAAAGCTATTAAATATATGAAAAAATATTTCATTTGTTTTACTACGATTAGCTAAAAATTGAATATCATCAACGAGAAGAACATCGTATTGATTAAATGAATCTTTAAATTTTTCAATATCATTAATATTTTGTTTAATAATTTCTGGTACCATACGGCCAAATTCTTCAGAAGATAAGTAAAGTACTTTTTTTTGATTATTATATTTTGTTAATA…
14Ms13	48.870275, 4.000705	Medicago sativa	Bergères-lès-Vertus	Marne	2023-05-31	310	310	163	165	248	270	194	198	123	153	276	280	310	326	unique	I	1		1				1	1	TGCTTTAGGACCTGGCGGATTATCACGTGATCGTGCTAGTTTAGAAGTTCGTGATGTTCACTATTCTCACTATGGAAGAATTTGTCCAATTGAAACTCCTGAAGGGCCTAATATTGGTTTAATCAATAATTTAGCCACTTATGCTCGTACTAATGAATACGGTTTTATTGAAACACCTTACCGTCAAGTAATTGCAGGTAAAATTACTAATGAAATTAAATATTTAACTGCCGGTGAAGAAAAGAATTATATCATTGCACAAGCTAATATTGAATTAGATACTAATAATGTTATTAAAAATAATAATGTTATTGCTCGTAGTAATGGTCAAAATATTATTGTTGGACCAAACGAAGTTGAATATATTGATGTTTCGCCAAAACAAATTGTGTCAATAGC…	TGCTTGGATCATAATTTAAAGACTTAATTTTTTCTTTTAAAATAGTTAATGAAGTTTCAAAATCTGGTGAATCAATACCAACACTTAAACCACTTTGAAATCTTGAAACATTTCTTTCTTCAAAACCATATAAATCATCAGGATGTTTATCTGATGTAATAACAATTTGTTTTTGTTTGTTAACAAAGCTATTAAATATATGAAAAAATATTTCATTTGTTTTACTACGATTAGCTAAAAATTGAATATCATCAACGAGAAGAACATCGTATTGATTAAATGAATCTTTAAATTTTTCAATATCATTAATATTTTGTTTAATAATTTCTGGTACCATACGGCCAAATTCTTCAGAAGATAAGTAAAGTACTTTTTTTTGATTATTATATTTTGTTAATA…
14Ms15	48.870275, 4.000705	Medicago sativa	Bergères-lès-Vertus	Marne	2023-05-31	306	308	161	175	248	248	194	196	117	123	280	288	308	308	unique	III	1		1				1	1	TGCTTTAGGACCTGGTGGATTATCACGTGATCGTGCTAGTTTAGAAGTTCGTGATGTTCACTATTCTCACTGTGGAAGAATTTGTCCAATTGAAACTCCTGAAGGACCTAATATTGGTTTAATCAATAATTTAGCCACTTATGCTCGTATTAATGAATACGGTTTTATTGAAACACCTTACCGTCAAGTAATTGCAGGTAAAATTACTAATGAAATTAAATATTTAACTGCCGGTGAAGAAAAGAATTATATCATTGCACAAGCTAATATTGAATTAGATACTAATAATGTTATTAAAAATAATAATGTTATTGCTCGTAGTAATGGTCAAAATATTATTGTTGGACCAAACGAAGTTGAATATATTGATGTTTCACCAAAACAAATTGTGTCAATAGC…	TGCTTGGATCATAATTTAAAGACTTAATTTTTTCTTTTAAAATAATTAATGAAGTTTCAAAATCTGGTGAATCAATACCAACACTTAAACCACTTTGAAATCTTGAAACATTTCTTTCTTCAAAACCATATAAATCATCAGGATGTTTATCTGATGTAATAACAATTTGTTTTTGTTTGTTAACAAAGCTATTAAATATATGAAAAAATATTTCATTTGTTTTACTACGATTAGCTAAAAATTGAATATCATCAACGAGAAGAACATCATATTGATTAAATGAATCTTTAAATTTTTCAATATCATTAATATTTTGTTTAATAATTTCTGGTACCATACGGCCAAATTCTTCAGAAGATAAGTAAAGTANTTTTTTTTNATNNNNNNNNNNNNNNGNTN…
14Ms16	48.870275, 4.000705	Medicago sativa	Bergères-lès-Vertus	Marne	2023-05-31	306	308	165	175	248	254	194	202	117	117	272	280	308	310	unique	III	1		1					1	TGCTTTAGGACCTGGTGGATTATCACGTGATCGTGCTAGTTTAGAAGTTCGTGATGTTCACTATTCTCACTGTGGAAGAATTTGTCCAATTGAAACTCCTGAAGGACCTAATATTGGTTTAATCAATAATTTAGCCACTTATGCTCGTATTAATGAATACGGTTTTATTGAAACACCTTACCGTCAAGTAATTGCAGGTAAAATTACTAATGAAATTAAATATTTAACTGCCGGTGAAGAAAAGAATTATATCATTGCACAAGCTAATATTGAATTAGATACTAATAATGTTATTAAAAATAATAATGTTATTGCTCGTAGTAATGGTCAAAATATTATTGTTGGACCAAACGAAGTTGAATATATTGATGTTTCACCAAAACAAATTGTGTCAATAGC…	TGCTTGGATCATAATTTAAAGACTTAATTTTTTCTTTTAAAATAATTAATGAAGTTTCAAAATCTGGTGAATCAATACCAACACTTAAACCACTTTGAAATCTTGAAACATTTCTTTCTTCAAAACCATATAAATCATCAGGATGTTTATCTGATGTAATAACAATTTGTTTTTGTTTGTTAACAAAGCTATTAAATATATGAAAAAATATTTCATTTGTTTTACTACGATTAGCTAAAAATTGAATATCATCAACGAGAAGAACATCATATTGATTAAATGAATCTTTAAATTTTTCAATATCATTAATATTTTGTTTAATAATTTCTGGTACCATACGGCCAAATTCTTCAGAAGATAAGTAAAGTACTTTTTTTTGATTATTATATTTTGTTAATA…
14Ms17	48.870275, 4.000705	Medicago sativa	Bergères-lès-Vertus	Marne	2023-05-31	308	310	163	175	248	270	194	198	117	145	272	278	308	312	unique	III	1		1				1	1	TGCTTTAGGACCTGGTGGATTATCACGTGATCGTGCTAGTTTAGAAGTTCGTGATGTTCACTATTCTCACTGTGGAAGAATTTGTCCAATTGAAACTCCTGAAGGACCTAATATTGGTTTAATCAATAATTTAGCCACTTATGCTCGTATTAATGAATACGGTTTTATTGAAACACCTTACCGTCAAGTAATTGCAGGTAAAATTACTAATGAAATTAAATATTTAACTGCCGGTGAAGAAAAGAATTATATCATTGCACAAGCTAATATTGAATTAGATACTAATAATGTTATTAAAAATAATAATGTTATTGCTCGTAGTAATGGTCAAAATATTATTGTTGGACCAAACGAAGTTGAATATATTGATGTTTCACCAAAACAAATTGTGTCAATAGC…	TGCTTGGATCATAATTTAAAGACTTAATTTTTTCTTTTAAAATAATTAATGAAGTTTCAAAATCTGGTGAATCAATACCAACACTTAAACCACTTTGAAATCTTGAAACATTTCTTTCTTCAAAACCATATAAATCATCAGGATGTTTATCTGATGTAATAACAATTTGTTTTTGTTTGTTAACAAAGCTATTAAATATATGAAAAAATATTTCATTTGTTTTACTACGATTAGCTAAAAATTGAATATCATCAACGAGAAGAACATCATATTGATTAAATGAATCTTTAAATTTTTCAATATCATTAATATTTTGTTTAATAATTTCTGGTACCATACGGCCAANTTCTTCAGAAGATAAGTAAAGTACTTTTTTTTGATTATTATNTTTTGTTAANA…
14Ms2	48.870275, 4.000705	Medicago sativa	Bergères-lès-Vertus	Marne	2023-05-31	308	310	171	175	248	276	194	198	117	123	272	288	308	310	unique	III	1		1				1	1	TGCTTTAGGACCTGGTGGATTATCACGTGATCGTGCTAGTTTAGAAGTTCGTGATGTTCACTATTCTCACTGTGGAAGAATTTGTCCAATTGAAACTCCTGAAGGACCTAATATTGGTTTAATCAATAATTTAGCCACTTATGCTCGTATTAATGAATACGGTTTTATTGAAACACCTTACCGTCAAGTAATTGCAGGTAAAATTACTAATGAAATTAAATATTTAACTGCCGGTGAAGAAAAGAATTATATCATTGCACAAGCTAATATTGAATTAGATACTAATAATGTTATTAAAAATAATAATGTTATTGCTCGTAGTAATGGTCAAAATATTATTGTTGGACCAAACGAAGTTGAATATATTGATGTTTCACCAAAACAAATTGTGTCAATAGC…	TGCTTGGATCATAATTTAAAGACTTAATTTTTTCTTTTAAAATAATTAATGAAGTTTCAAAATCTGGTGAATCAATACCAACACTTAAACCACTTTGAAATCTTGAAACATTTCTTTCTTCAAAACCATATAAATCATCAGGATGTTTATCTGATGTAATAACAATTTGTTTTTGTTTGTTAACAAAGCTATTAAATATATGAAAAAATATTTCATTTGTTTTACTACGATTAGCTAAAAATTGAATATCATCAACGAGAAGAACATCATATTGATTAAATGAATCTTTAAATTTTTCAATATCATTAATATTTTGTTTAATAATTTCTGGTACCATACGGCCAAATTCTTCAGAAGATAAGTAAAGTACTTTTTTTTGATTATTATATTTTGTTAATA…
14Ms20	48.870275, 4.000705	Medicago sativa	Bergères-lès-Vertus	Marne	2023-05-31	306	306	165	167	248	270	194	196	117	123	264	278	308	314	unique	III	1		1				1	1	TGCTTTAGGACCTGGTGGATTATCACGTGATCGTGCTAGTTTAGAAGTTCGTGATGTTCACTATTCTCACTGTGGAAGAATTTGTCCAATTGAAACTCCTGAAGGACCTAATATTGGTTTAATCAATAATTTAGCCACTTATGCTCGTATTAATGAATACGGTTTTATTGAAACACCTTACCGTCAAGTAATTGCAGGTAAAATTACTAATGAAATTAAATATTTAACTGCCGGTGAAGAAAAGAATTATATCATTGCACAAGCTAATATTGAATTAGATACTAATAATGTTATTAAAAATAATAATGTTATTGCTCGTAGTAATGGTCAAAATATTATTGTTGGACCAAACGAAGTTGAATATATTGATGTTTCACCAAAACAAATTGTGTCAATAGC…	TGCTTGGATCATAATTTAAAGACTTAATTTTTTCTTTTAAAATAATTAATGAAGTTTCAAAATCTGGTGAATCAATACCAACACTTAAACCACTTTGAAATCTTGAAACATTTCTTTCTTCAAAACCATATAAATCATCAGGATGTTTATCTGATGTAATAACAATTTGTTTTTGTTTGTTAACAAAGCTATTAAATATATGAAAAAATATTTCATTTGTTTTACTACGATTAGCTAAAAATTGAATATCATCAACGAGAAGAACATCATATTGATTAAATGAATCTTTAAATTTTTCAATATCATTAATATTTTGTTTAATAATTTCTGGTACCATACGGCCAAATTCTTCAGAAGATAAGTAAAGTACTTTTTTTTGATTATTATATTTTGTTAATA…
14Ms3	48.870275, 4.000705	Medicago sativa	Bergères-lès-Vertus	Marne	2023-05-31	302	312	167	175	248	270	194	194	117	117	272	272	308	316	3264	III	1		1				1	1	TGCTTTAGGACCTGGTGGATTATCACGTGATCGTGCTAGTTTAGAAGTTCGTGATGTTCACTATTCTCACTGTGGAAGAATTTGTCCAATTGAAACTCCTGAAGGACCTAATATTGGTTTAATCAATAATTTAGCCACTTATGCTCGTATTAATGAATACGGTTTTATTGAAACACCTTACCGTCAAGTAATTGCAGGTAAAATTACTAATGAAATTAAATATTTAACTGCCGGTGAAGAAAAGAATTATATCATTGCACAAGCTAATATTGAATTAGATACTAATAATGTTATTAAAAATAATAATGTTATTGCTCGTAGTAATGGTCAAAATATTATTGTTGGACCAAACGAAGTTGAATATATTGATGTTTCACCAAAACAAATTGTGTCAATAGC…	TGCTTGGATCATAATTTAAAGACTTAATTTTTTCTTTTAAAATAATTAATGAAGTTTCAAAATCTGGTGAATCAATACCAACACTTAAACCACTTTGAAATCTTGAAACATTTCTTTCTTCAAAACCATATAAATCATCAGGATGTTTATCTGATGTAATAACAATTTGTTTTTGTTTGTTAACAAAGCTATTAAATATATGAAAAAATATTTCATTTGTTTTACTACGATTAGCTAAAAATTGAATATCATCAACGAGAAGAACATCATATTGATTAAATGAATCTTTAAATTTTTCAATATCATTAATATTTTGTTTAATAATTTCTGGTACCATACGGCCAAATTCTTCAGAAGATAAGTAAAGTACTTTTTTTTGATTATTATATTTTGTTAATA…
14Ms5	48.870275, 4.000705	Medicago sativa	Bergères-lès-Vertus	Marne	2023-05-31	310	310	163	165	266	276	194	194	117	149	278	288	298	318	unique	III	1		1				1	1	TGCTTTAGGACCTGGTGGATTATCACGTGATCGTGCTAGTTTAGAAGTTCGTGATGTTCACTATTCTCACTGTGGAAGAATTTGTCCAATTGAAACTCCTGAAGGACCTAATATTGGTTTAATCAATAATTTAGCCACTTATGCTCGTATTAATGAATACGGTTTTATTGAAACACCTTACCGTCAAGTAATTGCAGGTAAAATTACTAATGAAATTAAATATTTAACTGCCGGTGAAGAAAAGAATTATATCATTGCACAAGCTAATATTGAATTAGATACTAATAATGTTATTAAAAATAATAATGTTATTGCTCGTAGTAATGGTCAAAATATTATTGTTGGACCAAACGAAGTTGAATATATTGATGTTTCACCAAAACAAATTGTGTCAATAGC…	TGCTTGGATCATAATTTAAAGACTTAATTTTTTCTTTTAAAATAATTAATGAAGTTTCAAAATCTGGTGAATCAATACCAACACTTAAACCACTTTGAAATCTTGAAACATTTCTTTCTTCAAAACCATATAAATCATCAGGATGTTTATCTGATGTAATAACAATTTGTTTTTGTTTGTTAACAAAGCTATTAAATATATGAAAAAATATTTCATTTGTTTTACTACGATTAGCTAAAAATTGAATATCATCAACGAGAAGAACATCATATTGATTAAATGAATCTTTAAATTTTTCAATATCATTAATATTTTGTTTAATAATTTCTGGTACCATACGGCCAAATTCTTCAGAAGATAAGTAAAGTACTTTTTTTTGATTATTATATTTTGTTAATA…
14Ms8	48.870275, 4.000705	Medicago sativa	Bergères-lès-Vertus	Marne	2023-05-31	302	312	167	175	248	270	194	194	117	117	272	272	308	316		III	1		1				1	1	TGCTTTAGGACCTGGTGGATTATCACGTGATCGTGCTAGTTTAGAAGTTCGTGATGTTCACTATTCTCACTGTGGAAGAATTTGTCCAATTGAAACTCCTGAAGGACCTAATATTGGTTTAATCAATAATTTAGCCACTTATGCTCGTATTAATGAATACGGTTTTATTGAAACACCTTACCGTCAAGTAATTGCAGGTAAAATTACTAATGAAATTAAATATTTAACTGCCGGTGAAGAAAAGAATTATATCATTGCACAAGCTAATATTGAATTAGATACTAATAATGTTATTAAAAATAATAATGTTATTGCTCGTAGTAATGGTCAAAATATTATTGTTGGACCAAACGAAGTTGAATATATTGATGTTTCACCAAAACAAATTGTGTCAATAGC…	TGCTTGGATCATAATTTAAAGACTTAATTTTTTCTTTTAAAATAATTAATGAAGTTTCAAAATCTGGTGAATCAATACCAACACTTAAACCACTTTGAAATCTTGAAACATTTCTTTCTTCAAAACCATATAAATCATCAGGATGTTTATCTGATGTAATAACAATTTGTTTTTGTTTGTTAACAAAGCTATTAAATATATGAAAAAATATTTCATTTGTTTTACTACGATTAGCTAAAAATTGAATATCATCAACGAGAAGAACATCATATTGATTAAATGAATCTTTAAATTTTTCAATATCATTAATATTTTGTTTAATAATTTCTGGTACCATACGGCCAAATTCTTCAGAAGATAAGTAAAGTACTTTTTTTTGATTATTATATTTTGTTAATA…
19Lc1	48.587656, 4.045567	Lotus corniculatus	Viâpres-le-Petit	Aube	2023-05-31	310	324	163	165	248	248	194	194	117	145	278	280	312	312	unique	III	1		1				1	1	TGCTTTAGGACCTGGTGGATTATCACGTGATCGTGCTAGTTTAGAAGTTCGTGATGTTCACTATTCTCACTGTGGAAGAATTTGTCCAATTGAAACTCCTGAAGGACCTAATATTGGTTTAATCAATAATTTAGCCACTTATGCTCGTATTAATGAATACGGTTTTATTGAAACACCTTACCGTCAAGTAATTGCAGGTAAAATTACTAATGAAATTAAATATTTAACTGCCGGTGAAGAAAAGAATTATATCATTGCACAAGCTAATATTGAATTAGATACTAATAATGTTATTAAAAATAATAATGTTATTGCTCGTAGTAATGGTCAAAATATTATTGTTGGACCAAACGAAGTTGAATATATTGATGTTTCACCAAAACAAATTGTGTCAATAGC…	TGCTTGGATCATAATTTAAAGACTTAATTTTTTCTTTTAAAATAATTAATGAAGTTTCAAAATCTGGTGAATCAATACCAACACTTAAACCACTTTGAAATCTTGAAACATTTCTTTCTTCAAAACCATATAAATCATCAGGATGTTTATCTGATGTAATAACAATTTGTTTTTGTTTGTTAACAAAGCTATTAAATATATGAAAAAATATTTCATTTGTTTTACTACGATTAGCTAAAAATTGAATATCATCAACGAGAAGAACATCATATTGATTAAATGAATCTTTAAATTTTTCAATATCATTAATATTTTGTTTAATAATTTCTGGTACCATACGGCCAAATTCTTCAGAAGATAAGTAAAGTACTTTTTTTTGATTATTATATTTTGTTAATA…
19Lc10	48.587656, 4.045567	Lotus corniculatus	Viâpres-le-Petit	Aube	2023-05-31	310	310	163	165	248	250	194	194	117	149	278	280	310	312	unique	III	1		1				1	1	TGCTTTAGGACCTGGTGGATTATCACGTGATCGTGCTAGTTTAGAAGTTCGTGATGTTCACTATTCTCACTGTGGAAGAATTTGTCCAATTGAAACTCCTGAAGGACCTAATATTGGTTTAATCAATAATTTAGCCACTTATGCTCGTATTAATGAATACGGTTTTATTGAAACACCTTACCGTCAAGTAATTGCAGGTAAAATTACTAATGAAATTAAATATTTAACTGCCGGTGAAGAAAAGAATTATATCATTGCACAAGCTAATATTGAATTAGATACTAATAATGTTATTAAAAATAATAATGTTATTGCTCGTAGTAATGGTCAAAATATTATTGTTGGACCAAACGAAGTTGAATATATTGATGTTTCACCAAAACAAATTGTGTCAATAGC…	TGCTTGGATCATAATTTAAAGACTTAATTTTTTCTTTTAAAATAATTAATGAAGTTTCAAAATCTGGTGAATCAATACCAACACTTAAACCACTTTGAAATCTTGAAACATTTCTTTCTTCAAAACCATATAAATCATCAGGATGTTTATCTGATGTAATAACAATTTGTTTTTGTTTGTTAACAAAGCTATTAAATATATGAAAAAATATTTCATTTGTTTTACTACGATTAGCTAAAAATTGAATATCATCAACGAGAAGAACATCATATTGATTAAATGAATCTTTAAATTTTTCAATATCATTAATATTTTGTTTAATAATTTCTGGTACCATACGGCCAAATTCTTCAGAAGATAAGTAAAGTACTTTTTTTTGATTATTATATTTTGTTAATA…
19Lc11	48.587656, 4.045567	Lotus corniculatus	Viâpres-le-Petit	Aube	2023-05-31	310	310	161	167	270	276	194	198	117	117	264	272	308	308	1	I	1		1				1	1	TGCTTTAGGACCTGGCGGATTATCACGTGATCGTGCTAGTTTAGAAGTTCGTGATGTTCACTATTCTCACTATGGAAGAATTTGTCCAATTGAAACTCCTGAAGGGCCTAATATTGGTTTAATCAATAATTTAGCCACTTATGCTCGTACTAATGAATACGGTTTTATTGAAACACCTTACCGTCAAGTAATTGCAGGTAAAATTACTAATGAAATTAAATATTTAACTGCCGGTGAAGAAAAGAATTATATCATTGCACAAGCTAATATTGAATTAGATACTAATAATGTTATTAAAAATAATAATGTTATTGCTCGTAGTAATGGTCAAAATATTATTGTTGGACCAAACGAAGTTGAATATATTGATGTTTCGCCAAAACAAATTGTGTCAATAGC…	TGCTTGGATCATAATTTAAAGACTTAATTTTTTCTTTTAAAATAGTTAATGAAGTTTCAAAATCTGGTGAATCAATACCAACACTTAAACCACTTTGAAATCTTGAAACATTTCTTTCTTCAAAACCATATAAATCATCAGGATGTTTATCTGATGTAATAACAATTTGTTTTTGTTTGTTAACAAAGCTATTAAATATATGAAAAAATATTTCATTTGTTTTACTACGATTAGCTAAAAATTGAATATCATCAACGAGAAGAACATCGTATTGATTAAATGAATCTTTAAATTTTTCAATATCATTAATATTTTGTTTAATAATTTCTGGTACCATACGGCCAAATTCTTCAGAAGATAAGTAAAGTACTTTTTTTTGATTATTATATTTTGTTAATA…
19Lc13	48.587656, 4.045567	Lotus corniculatus	Viâpres-le-Petit	Aube	2023-05-31	308	310	165	165	248	254	194	198	117	123	264	274	308	308	2	III	1		1				1	1	TGCTTTAGGACCTGGTGGATTATCACGTGATCGTGCTAGTTTAGAAGTTCGTGATGTTCACTATTCTCACTGTGGAAGAATTTGTCCAATTGAAACTCCTGAAGGACCTAATATTGGTTTAATCAATAATTTAGCCACTTATGCTCGTATTAATGAATACGGTTTTATTGAAACACCTTACCGTCAAGTAATTGCAGGTAAAATTACTAATGAAATTAAATATTTAACTGCCGGTGAAGAAAAGAATTATATCATTGCACAAGCTAATATTGAATTAGATACTAATAATGTTATTAAAAATAATAATGTTATTGCTCGTAGTAATGGTCAAAATATTATTGTTGGACCAAACGAAGTTGAATATATTGATGTTTCACCAAAACAAATTGTGTCAATAGC…	TGCTTGGATCATAATTTAAAGACTTAATTTTTTCTTTTAAAATAATTAATGAAGTTTCAAAATCTGGTGAATCAATACCAACACTTAAACCACTTTGAAATCTTGAAACATTTCTTTCTTCAAAACCATATAAATCATCAGGATGTTTATCTGATGTAATAACAATTTGTTTTTGTTTGTTAACAAAGCTATTAAATATATGAAAAAATATTTCATTTGTTTTACTACGATTAGCTAAAAATTGAATATCATCAACGAGAAGAACATCATATTGATTAAATGAATCTTTAAATTTTTCAATATCATTAATATTTTGTTTAATAATTTCTGGTACCATACGGCCAAATTCTTCAGAAGATAAGTAAAGTACTTTTTTTTGATTATTATATTTTGTTAATA…
19Lc14	48.587656, 4.045567	Lotus corniculatus	Viâpres-le-Petit	Aube	2023-05-31	308	310	165	165	248	254	194	198	117	123	264	274	308	308	2	III	1		1				1	1	TGCTTTAGGACCTGGTGGATTATCACGTGATCGTGCTAGTTTAGAAGTTCGTGATGTTCACTATTCTCACTGTGGAAGAATTTGTCCAATTGAAACTCCTGAAGGACCTAATATTGGTTTAATCAATAATTTAGCCACTTATGCTCGTATTAATGAATACGGTTTTATTGAAACACCTTACCGTCAAGTAATTGCAGGTAAAATTACTAATGAAATTAAATATTTAACTGCCGGTGAAGAAAAGAATTATATCATTGCACAAGCTAATATTGAATTAGATACTAATAATGTTATTAAAAATAATAATGTTATTGCTCGTAGTAATGGTCAAAATATTATTGTTGGACCAAACGAAGTTGAATATATTGATGTTTCACCAAAACAAATTGTGTCAATAGC…	TGCTTGGATCATAATTTAAAGACTTAATTTTTTCTTTTAAAATAATTAATGAAGTTTCAAAATCTGGTGAATCAATACCAACACTTAAACCACTTTGAAATCTTGAAACATTTCTTTCTTCAAAACCATATAAATCATCAGGATGTTTATCTGATGTAATAACAATTTGTTTTTGTTTGTTAACAAAGCTATTAAATATATGAAAAAATATTTCATTTGTTTTACTACGATTAGCTAAAAATTGAATATCATCAACGAGAAGAACATCATATTGATTAAATGAATCTTTAAATTTTTCAATATCATTAATATTTTGTTTAATAATTTCTGGTACCATACGGCCAAATTCTTCAGAAGATAAGTAAAGTACTTTTTTTTGATTATTATATTTTGTTAATA…
19Lc15	48.587656, 4.045567	Lotus corniculatus	Viâpres-le-Petit	Aube	2023-05-31	310	312	165	175	248	276	194	194	123	123	280	280	310	312	unique	III	1		1				1	1	TGCTTTAGGACCTGGTGGATTATCACGTGATCGTGCTAGTTTAGAAGTTCGTGATGTTCACTATTCTCACTGTGGAAGAATTTGTCCAATTGAAACTCCTGAAGGACCTAATATTGGTTTAATCAATAATTTAGCCACTTATGCTCGTATTAATGAATACGGTTTTATTGAAACACCTTACCGTCAAGTAATTGCAGGTAAAATTACTAATGAAATTAAATATTTAACTGCCGGTGAAGAAAAGAATTATATCATTGCACAAGCTAATATTGAATTAGATACTAATAATGTTATTAAAAATAATAATGTTATTGCTCGTAGTAATGGTCAAAATATTATTGTTGGACCAAACGAAGTTGAATATATTGATGTTTCACCAAAACAAATTGTGTCAATAGC…	TGCTTGGATCATAATTTAAAGACTTAATTTTTTCTTTTAAAATAATTAATGAAGTTTCAAAATCTGGTGAATCAATACCAACACTTAAACCACTTTGAAATCTTGAAACATTTCTTTCTTCAAAACCATATAAATCATCAGGATGTTTATCTGATGTAATAACAATTTGTTTTTGTTTGTTAACAAAGCTATTAAATATATGAAAAAATATTTCATTTGTTTTACTACGATTAGCTAAAAATTGAATATCATCAACGAGAAGAACATCATATTGATTAAATGAATCTTTAAATTTTTCAATATCATTAATATTTTGTTTAATAATTTCTGGTACCATACGGCCAAATTCTTCAGAAGATAAGTAAAGTACTTTTTTTTGATTATTATATTTTGTTAATA…
19Lc16	48.587656, 4.045567	Lotus corniculatus	Viâpres-le-Petit	Aube	2023-05-31	310	310	167	171	248	270	194	194	117	117	264	280	310	312	unique	I	1		1				1	1	TGCTTTAGGACCTGGCGGATTATCACGTGATCGTGCTAGTTTAGAAGTTCGTGATGTTCACTATTCTCACTATGGAAGAATTTGTCCAATTGAAACTCCTGAAGGGCCTAATATTGGTTTAATCAATAATTTAGCCACTTATGCTCGTACTAATGAATACGGTTTTATTGAAACACCTTACCGTCAAGTAATTGCAGGTAAAATTACTAATGAAATTAAATATTTAACTGCCGGTGAAGAAAAGAATTATATCATTGCACAAGCTAATATTGAATTAGATACTAATAATGTTATTAAAAATAATAATGTTATTGCTCGTAGTAATGGTCAAAATATTATTGTTGGACCAAACGAAGTTGAATATATTGATGTTTCGCCAAAACAAATTGTGTCAATAGC…	TGCTTGGATCATAATTTAAAGACTTAATTTTTTCTTTTAAAATAGTTAATGAAGTTTCAAAATCTGGTGAATCAATACCAACACTTAAACCACTTTGAAATCTTGAAACATTTCTTTCTTCAAAACCATATAAATCATCAGGATGTTTATCTGATGTAATAACAATTTGTTTTTGTTTGTTAACAAAGCTATTAAATATATGAAAAAATATTTCATTTGTTTTACTACGATTAGCTAAAAATTGAATATCATCAACGAGAAGAACATCGTATTGATTAAATGAATCTTTAAATTTTTCAATATCATTAATATTTTGTTTAATAATTTCTGGTACCATACGGCCAAATTCTTCAGAAGATAAGTAAAGTACTTTTTTTTGATTATTATATTTTGTTAATA…
19Lc17	48.587656, 4.045567	Lotus corniculatus	Viâpres-le-Petit	Aube	2023-05-31	310	310	161	167	270	276	194	198	117	117	264	272	308	308	1	I	1		1				1	1	TGCTTTAGGACCTGGCGGATTATCACGTGATCGTGCTAGTTTAGAAGTTCGTGATGTTCACTATTCTCACTATGGAAGAATTTGTCCAATTGAAACTCCTGAAGGGCCTAATATTGGTTTAATCAATAATTTAGCCACTTATGCTCGTACTAATGAATACGGTTTTATTGAAACACCTTACCGTCAAGTAATTGCAGGTAAAATTACTAATGAAATTAAATATTTAACTGCCGGTGAAGAAAAGAATTATATCATTGCACAAGCTAATATTGAATTAGATACTAATAATGTTATTAAAAATAATAATGTTATTGCTCGTAGTAATGGTCAAAATATTATTGTTGGACCAAACGAAGTTGAATATATTGATGTTTCGCCAAAACAAATTGTGTCAATAGC…	TGCTTGGATCATAATTTAAAGACTTAATTTTTTCTTTTAAAATAGTTAATGAAGTTTCAAAATCTGGTGAATCAATACCAACACTTAAACCACTTTGAAATCTTGAAACATTTCTTTCTTCAAAACCATATAAATCATCAGGATGTTTATCTGATGTAATAACAATTTGTTTTTGTTTGTTAACAAAGCTATTAAATATATGAAAAAATATTTCATTTGTTTTACTACGATTAGCTAAAAATTGAATATCATCAACGAGAAGAACATCGTATTGATTAAATGAATCTTTAAATTTTTCAATATCATTAATATTTTGTTTAATAATTTCTGGTACCATACGGCCAAATTCTTCAGAAGATAAGTAAAGTACTTTTTTTTGATTATTATATTTTGTTAATA…
19Lc20	48.587656, 4.045567	Lotus corniculatus	Viâpres-le-Petit	Aube	2023-05-31	310	310	167	175	259	276	194	194	117	123	278	278	308	310	unique	I	1		1				1	1	TGCTTTAGGACCTGGCGGATTATCACGTGATCGTGCTAGTTTAGAAGTTCGTGATGTTCACTATTCTCACTATGGAAGAATTTGTCCAATTGAAACTCCTGAAGGGCCTAATATTGGTTTAATCAATAATTTAGCCACTTATGCTCGTACTAATGAATACGGTTTTATTGAAACACCTTACCGTCAAGTAATTGCAGGTAAAATTACTAATGAAATTAAATATTTAACTGCCGGTGAAGAAAAGAATTATATCATTGCACAAGCTAATATTGAATTAGATACTAATAATGTTATTAAAAATAATAATGTTATTGCTCGTAGTAATGGTCAAAATATTATTGTTGGACCAAACGAAGTTGAATATATTGATGTTTCGCCAAAACAAATTGTGTCAATAGC…	TGCTTGGATCATAATTTAAAGACTTAATTTTTTCTTTTAAAATAGTTAATGAAGTTTCAAAATCTGGTGAATCAATACCAACACTTAAACCACTTTGAAATCTTGAAACATTTCTTTCTTCAAAACCATATAAATCATCAGGATGTTTATCTGATGTAATAACAATTTGTTTTTGTTTGTTAACAAAGCTATTAAATATATGAAAAAATATTTCATTTGTTTTACTACGATTAGCTAAAAATTGAATATCATCAACGAGAAGAACATCGTATTGATTAAATGAATCTTTAAATTTTTCAATATCATTAATATTTTGTTTAATAATTTCTGGTACCATACGGCCAAATTCTTCAGAAGATAAGTAAAGTACTTTTTTTTGATTATTATATTTTGTTAATA…
19Lc21	48.587656, 4.045567	Lotus corniculatus	Viâpres-le-Petit	Aube	2023-05-31	310	310	163	165	248	248	194	194	123	145	272	278	310	318	unique	III	1		1				1	1	TGCTTTAGGACCTGGTGGATTATCACGTGATCGTGCTAGTTTAGAAGTTCGTGATGTTCACTATTCTCACTGTGGAAGAATTTGTCCAATTGAAACTCCTGAAGGACCTAATATTGGTTTAATCAATAATTTAGCCACTTATGCTCGTATTAATGAATACGGTTTTATTGAAACACCTTACCGTCAAGTAATTGCAGGTAAAATTACTAATGAAATTAAATATTTAACTGCCGGTGAAGAAAAGAATTATATCATTGCACAAGCTAATATTGAATTAGATACTAATAATGTTATTAAAAATAATAATGTTATTGCTCGTAGTAATGGTCAAAATATTATTGTTGGACCAAACGAAGTTGAATATATTGATGTTTCACCAAAACAAATTGTGTCAATAGC…	TGCTTGGATCATAATTTAAAGACTTAATTTTTTCTTTTAAAATAATTAATGAAGTTTCAAAATCTGGTGAATCAATACCAACACTTAAACCACTTTGAAATCTTGAAACATTTCTTTCTTCAAAACCATATAAATCATCAGGATGTTTATCTGATGTAATAACAATTTGTTTTTGTTTGTTAACAAAGCTATTAAATATATGAAAAAATATTTCATTTGTTTTACTACGATTAGCTAAAAATTGAATATCATCAACGAGAAGAACATCATATTGATTAAATGAATCTTTAAATTTTTCAATATCATTAATATTTTGTTTAATAATTTCTGGTACCATACGGCCAAATTCTTCAGAAGATAAGTAAAGTACTTTTTTTTGATTATTATATTTTGTTAATA…
19Lc22	48.587656, 4.045567	Lotus corniculatus	Viâpres-le-Petit	Aube	2023-05-31	308	310	165	166	248	258	194	194	117	117	264	264	310	310	unique	III	1		1				1	1	TGCTTTAGGACCTGGTGGATTATCACGTGATCGTGCTAGTTTAGAAGTTCGTGATGTTCACTATTCTCACTGTGGAAGAATTTGTCCAATTGAAACTCCTGAAGGACCTAATATTGGTTTAATCAATAATTTAGCCACTTATGCTCGTATTAATGAATACGGTTTTATTGAAACACCTTACCGTCAAGTAATTGCAGGTAAAATTACTAATGAAATTAAATATTTAACTGCCGGTGAAGAAAAGAATTATATCATTGCACAAGCTAATATTGAATTAGATACTAATAATGTTATTAAAAATAATAATGTTATTGCTCGTAGTAATGGTCAAAATATTATTGTTGGACCAAACGAAGTTGAATATATTGATGTTTCACCAAAACAAATTGTGTCAATAGC…	TGCTTGGATCATAATTTAAAGACTTAATTTTTTCTTTTAAAATAATTAATGAAGTTTCAAAATCTGGTGAATCAATACCAACACTTAAACCACTTTGAAATCTTGAAACATTTCTTTCTTCAAAACCATATAAATCATCAGGATGTTTATCTGATGTAATAACAATTTGTTTTTGTTTGTTAACAAAGCTATTAAATATATGAAAAAATATTTCATTTGTTTTACTACGATTAGCTAAAAATTGAATATCATCAACGAGAAGAACATCATATTGATTAAATGAATCTTTAAATTTTTCAATATCATTAATATTTTGTTTAATAATTTCTGGTACCATACGGCCAAATTCTTCAGAAGATAAGTAAAGTACTTTTTTTTGATTATTATATTTTGTTAATA…
19Lc3	48.587656, 4.045567	Lotus corniculatus	Viâpres-le-Petit	Aube	2023-05-31	306	316	165	175	248	248	194	198	117	123	272	272	310	318	unique	III	1		1				1	1	TGCTTTAGGACCTGGTGGATTATCACGTGATCGTGCTAGTTTAGAAGTTCGTGATGTTCACTATTCTCACTGTGGAAGAATTTGTCCAATTGAAACTCCTGAAGGACCTAATATTGGTTTAATCAATAATTTAGCCACTTATGCTCGTATTAATGAATACGGTTTTATTGAAACACCTTACCGTCAAGTAATTGCAGGTAAAATTACTAATGAAATTAAATATTTAACTGCCGGTGAAGAAAAGAATTATATCATTGCACAAGCTAATATTGAATTAGATACTAATAATGTTATTAAAAATAATAATGTTATTGCTCGTAGTAATGGTCAAAATATTATTGTTGGACCAAACGAAGTTGAATATATTGATGTTTCACCAAAACAAATTGTGTCAATAGC…	TGCTTGGATCATAATTTAAAGACTTAATTTTTTCTTTTAAAATAATTAATGAAGTTTCAAAATCTGGTGAATCAATACCAACACTTAAACCACTTTGAAATCTTGAAACATTTCTTTCTTCAAAACCATATAAATCATCAGGATGTTTATCTGATGTAATAACAATTTGTTTTTGTTTGTTAACAAAGCTATTAAATATATGAAAAAATATTTCATTTGTTTTACTACGATTAGCTAAAAATTGAATATCATCAACGAGAAGAACATCATATTGATTAAATGAATCTTTAAATTTTTCAATATCATTAATATTTTGTTTAATAATTTCTGGTACCATACGGCCAAATTCTTCAGAAGATAAGTAAAGTACTTTTTTTTGATTATTATATTTTGTTAATA…
2Ps1	49.459712, 4.356682	Pisum sativum	Perthes	Ardennes	2023-05-30	308	312	163	165	254	270	194	198	117	153	264	278	310	314	unique	III	1		1				1	1	TGCTTTAGGACCTGGTGGATTATCACGTGATCGTGCTAGTTTAGAAGTTCGTGATGTTCACTATTCTCACTGTGGAAGAATTTGTCCAATTGAAACTCCTGAAGGACCTAATATTGGTTTAATCAATAATTTAGCCACTTATGCTCGTATTAATGAATACGGTTTTATTGAAACACCTTACCGTCAAGTAATTGCAGGTAAAATTACTAATGAAATTAAATATTTAACTGCCGGTGAAGAAAAGAATTATATCATTGCACAAGCTAATATTGAATTAGATACTAATAATGTTATTAAAAATAATAATGTTATTGCTCGTAGTAATGGTCAAAATATTATTGTTGGACCAAACGAAGTTGAATATATTGATGTTTCACCAAAACAAATTGTGTCAATAGC…	TGCTTGGATCNTAATTTAAAGACTTAATTTTTTCTTTTAAAATAATTAATGAAGTTTCAAAATCTGGTGAATCAATACCAACACTTAAACCACTTTGAAATCTTGAAACATTTCTTTCTTCAAAACCATATAAATCATCAGGATGTTTATCTGATGTAATAACAATTTGTTTTTGTTTGTTAACAAAGCTATTAAATATATGAAAAAATATTTCATTTGTTTTACTACGATTAGCTAAAAATTGAATATCATCAACGAGAAGAACATCATATTGATTAAATGAATCTTTAAATTTTTCAATATCATTAATATTTTGTTTAATAATTTCTGGTACCATACGGCCAAATTCTTCAGAAGATAAGTAAAGTACTTTTTTTTGATTATTATATTTTGTTAATA…
20Ov15	48.569820, 4.019941	Onobrychis viciifolia	Viâpres-le-Petit	Aube	2023-05-31	312	312	175	175	248	266	196	196	117	123	278	278	310	310	unique	I	1		1				1	1	TGCTTTAGGACCTGGCGGATTATCACGTGATCGTGCTAGTTTAGAAGTTCGTGATGTTCACTATTCTCACTATGGAAGAATTTGTCCAATTGAAACTCCTGAAGGGCCTAATATTGGTTTAATCAATAATTTAGCCACTTATGCTCGTACTAATGAATACGGTTTTATTGAAACACCTTACCGTCAAGTAATTGCAGGTAAAATTACTAATGAAATTAAATATTTAACTGCCGGTGAAGAAAAGAATTATATCATTGCACAAGCTAATATTGAATTAGATACTAATAATGTTATTAAAAATAATAATGTTATTGCTCGTAGTAATGGTCAAAATATTATTGTTGGACCAAACGAAGTTGAATATATTGATGTTTCGCCAAAACAAATTGTGTCAATAGC…	TGCTTGGATCATAATTTAAAGACTTAATTTTTTCTTTTAAAATAGTTAATGAAGTTTCAAAATCTGGTGAATCAATACCAACACTTAAACCACTTTGAAATCTTGAAACATTTCTTTCTTCAAAACCATATAAATCATCAGGATGTTTATCTGATGTAATAACAATTTGTTTTTGTTTGTTAACAAAGCTATTAAATATATGAAAAAATATTTCATTTGTTTTACTACGATTAGCTAAAAATTGAATATCATCAACGAGAAGAACATCGTATTGATTAAATGAATCTTTAAATTTTTCAATATCATTAATATTTTGTTTAATAATTTCTGGTACCATACGGCCAAATTCTTCAGAAGATAAGTAAAGTACTTTTTTTTGATTATTATATTTTGTTAATA…
20Ov17	48.569820, 4.019941	Onobrychis viciifolia	Viâpres-le-Petit	Aube	2023-05-31	310	324	165	165	270	274	194	196	117	117	278	278	310	318	unique	I	1		1				1	1	TGCTTTAGGACCTGGCGGATTATCACGTGATCGTGCTAGTTTAGAAGTTCGTGATGTTCACTATTCTCACTATGGAAGAATTTGTCCAATTGAAACTCCTGAAGGGCCTAATATTGGTTTAATCAATAATTTAGCCACTTATGCTCGTACTAATGAATACGGTTTTATTGAAACACCTTACCGTCAAGTAATTGCAGGTAAAATTACTAATGAAATTAAATATTTAACTGCCGGTGAAGAAAAGAATTATATCATTGCACAAGCTAATATTGAATTAGATACTAATAATGTTATTAAAAATAATAATGTTATTGCTCGTAGTAATGGTCAAAATATTATTGTTGGACCAAACGAAGTTGAATATATTGATGTTTCGCCAAAACAAATTGTGTCAATAGC…	TGCTTGGATCATAATTTAAAGACTTAATTTTTTCTTTTAAAATAGTTAATGAAGTTTCAAAATCTGGTGAATCAATACCAACACTTAAACCACTTTGAAATCTTGAAACATTTCTTTCTTCAAAACCATATAAATCATCAGGATGTTTATCTGATGTAATAACAATTTGTTTTTGTTTGTTAACAAAGCTATTAAATATATGAAAAAATATTTCATTTGTTTTACTACGATTAGCTAAAAATTGAATATCATCAACGAGAAGAACATCGTATTGATTAAATGAATCTTTAAATTTTTCAATATCATTAATATTTTGTTTAATAATTTCTGGTACCATACGGCCAAATTCTTCAGAAGATAAGTAAAGTACTTTTTTTTGATTATTATATTTTGTTAATA…
20Ov73	48.569820, 4.019941	Onobrychis viciifolia	Viâpres-le-Petit	Aube	2023-05-31	310	310	163	175	248	266	194	204	123	143	282	298	310	312	unique	I	1		1				1	1	TGCTTTAGGACCTGGCGGATTATCACGTGATCGTGCTAGTTTAGAAGTTCGTGATGTTCACTATTCTCACTATGGAAGAATTTGTCCAATTGAAACTCCTGAAGGGCCTAATATTGGTTTAATCAATAATTTAGCCACTTATGCTCGTACTAATGAATACGGTTTTATTGAAACACCTTACCGTCAAGTAATTGCAGGTAAAATTACTAATGAAATTAAATATTTAACTGCCGGTGAAGAAAAGAATTATATCATTGCACAAGCTAATATTGAATTAGATACTAATAATGTTATTAAAAATAATAATGTTATTGCTCGTAGTAATGGTCAAAATATTATTGTTGGACCAAACGAAGTTGAATATATTGATGTTTCGCCAAAACAAATTGTGTCAATAGC…	TGCTTGGATCATAATTTAAAGACTTAATTTTTTCTTTTAAAATAGTTAATGAAGTTTCAAAATCTGGTGAATCAATACCAACACTTAAACCACTTTGAAATCTTGAAACATTTCTTTCTTCAAAACCATATAAATCATCAGGATGTTTATCTGATGTAATAACAATTTGTTTTTGTTTGTTAACAAAGCTATTAAATATATGAAAAAATATTTCATTTGTTTTACTACGATTAGCTAAAAATTGAATATCATCAACGAGAAGAACATCGTATTGATTAAATGAATCTTTAAATTTTTCAATATCATTAATATTTTGTTTAATAATTTCTGGTACCATACGGCCAAATTCTTCAGAAGATAAGTAAAGTACTTTTTTTTGATTATTATATTTTGTTAATA…
20Ov78	48.569820, 4.019941	Onobrychis viciifolia	Viâpres-le-Petit	Aube	2023-05-31	308	310	165	171	248	248	194	196	117	117	276	288	310	310	unique	III	1		1				1	1	TGCTTTAGGACCTGGTGGATTATCACGTGATCGTGCTAGTTTAGAAGTTCGTGATGTTCACTATTCTCACTGTGGAAGAATTTGTCCAATTGAAACTCCTGAAGGACCTAATATTGGTTTAATCAATAATTTAGCCACTTATGCTCGTATTAATGAATACGGTTTTATTGAAACACCTTACCGTCAAGTAATTGCAGGTAAAATTACTAATGAAATTAAATATTTAACTGCCGGTGAAGAAAAGAATTATATCATTGCACAAGCTAATATTGAATTAGATACTAATAATGTTATTAAAAATAATAATGTTATTGCTCGTAGTAATGGTCAAAATATTATTGTTGGACCAAACGAAGTTGAATATATTGATGTTTCACCAAAACAAATTGTGTCAATAGC…	TGCTTGGATCATAATTTAAAGACTTAATTTTTTCTTTTAAAATAATTAATGAAGTTTCAAAATCTGGTGAATCAATACCAACACTTAAACCACTTTGAAATCTTGAAACATTTCTTTCTTCAAAACCATATAAATCATCAGGATGTTTATCTGATGTAATAACAATTTGTTTTTGTTTGTTAACAAAGCTATTAAATATATGAAAAAATATTTCATTTGTTTTACTACGATTAGCTAAAAATTGAATATCATCAACGAGAAGAACATCATATTGATTAAATGAATCTTTAAATTTTTCAATATCATTAATATTTTGTTTAATAATTTCTGGTACCATACGGCCAAATTCTTCAGAAGATAAGTAAAGTACTTTTTTTTGATTATTATATTTTGTTAATA…
22Cor14	47.237165, 5.101906	Securigera varia	Bretenière	Côte d'Or	2023-06-01	306	306	163	165	266	270	198	198	145	151	270	272	294	314	unique	III	1							1	TGCTTTAGGACCTGGTGGATTATCACGTGATCGTGCTAGTTTAGAAGTTCGTGATGTTCACTATTCTCACTGTGGAAGAATTTGTCCGATTGAAACTCCTGAAGGACCTAATATTGGTTTAATCAATAATTTAGCCACTTATGCTCGTATTAATGAATACGGTTTTATTGAAACACCTTACCGTCAAGTAATTGCAGGTAAAATTACTAATGAAATTAAATATTTAACTGCCGGTGAAGAAAAGAATTATATCATTGCACAAGCTAATATTGAATTAGATACTAATAATGTTATTAAAAATAATAATGTTATTGCTCGTAGTAATGGTAAAAATATTATTGTTGGACCAAACGAAGTTGAATATATTGATGTTTCACCAAAACAAATTGTGTCAATAGC…	TGCTTGGATCATAATTTAAAGACTTAATTTTTTCTTTTAAAATAATTAATGAAGTTTCAAAATCTGGTGAATCAATACCAACACTTAAACCACTTTGAAATCTTGAAACATTTCTTTCTTCAAAACCATATAAATCATCAGGATGTTTATCTGATGTAATAACAATTTGTTTTTGTTTGTTAACAAAGCTATTAAATATATGAAAAAATATTTCATTTGTTTTACTACGATTAGCTAAAAATTGAATATCATCAACGAGAAGAACATCGTATTGATTAAATGAATCTTTAAATTTTTCAATATCATTAATATTTTGTTTAATAATTTCTGGTACCATACGGCCAAATTCTTCAGAAGATAAGTAAAGTACTTTTTTTTGATTATTATATTTTGTTAATA…
24Ms16	47.242513, 5.100205	Medicago sativa	Bretenière	Côte d'Or	2023-06-01	310	310	163	165	248	248	194	194	123	145	278	280	312	312	unique	III	1		1				1	1	TGCTTTAGGACCTGGTGGATTATCACGTGATCGTGCTAGTTTAGAAGTTCGTGATGTTCACTATTCTCACTGTGGAAGAATTTGTCCAATTGAAACTCCTGAAGGACCTAATATTGGTTTAATCAATAATTTAGCCACTTATGCTCGTATTAATGAATACGGTTTTATTGAAACACCTTACCGTCAAGTAATTGCAGGTAAAATTACTAATGAAATTAAATATTTAACTGCCGGTGAAGAAAAGAATTATATCATTGCACAAGCTAATATTGAATTAGATACTAATAATGTTATTAAAAATAATAATGTTATTGCTCGTAGTAATGGTCAAAATATTATTGTTGGACCAAACGAAGTTGAATATATTGATGTTTCACCAAAACAAATTGTGTCAATAGC…	TGCTTGGATCATAATTTAAAGACTTAATTTTTTCTTTTAAAATAATTAATGAAGTTTCAAAATCTGGTGAATCAATACCAACACTTAAACCACTTTGAAATCTTGAAACATTTCTTTCTTCAAAACCATATAAATCATCAGGATGTTTATCTGATGTAATAACAATTTGTTTTTGTTTGTTAACAAAGCTATTAAATATATGAAAAAATATTTCATTTGTTTTACTACGATTAGCTAAAAATTGAATATCATCAACGAGAAGAACATCATATTGATTAAATGAATCTTTAAATTTTTCAATATCATTAATATTTTGTTTAATAATTTCTGGTACCATACGGCCAAATTCTTCAGAAGATAAGTAAAGTACTTTTTTTTGATTATTATATTTTGTTAATA…
24Ms18	47.242513, 5.100205	Medicago sativa	Bretenière	Côte d'Or	2023-06-01	306	310	165	167	248	276	194	196	117	117	276	278	312	314	unique	II	1		1	1			1	1	TGCTTTAGGACCTGGTGGATTATCACGTGATCGTGCTAGTTTAGAAGTTCGTGATGTTCACTATTCTCACTATGGAAGAATTTGTCCAATTGAAACTCCTGAAGGACCTAATATTGGTTTAATCAATAATTTAGCCACTTATGCTCGTATTAATGAATACGGTTTTATTGAAACACCTTACCGTCAAGTAATTGCAGGTAAAATTACTAATGAAATTAAATATTTAACTGCCGGTGAAGAAAAGAATTATATCATTGCACAAGCTAATATTGAATTAGATACTAATAATGTTATTAAAAATAATAATGTTATTGCTCGTAGTAATGGTCAAAATATTATTGTTGGACCAAACGAAGTTGAATATATTGATGTTTCACCAAAACAAATTGTGTCAATAGC…	TGCTTGGATCATAATTTAAAGACTTAATTTTTTCTTTTAAAATAATTAATGAANTTTCAAAATCTGGTGAATCAATACCAACACTTAAACCACTTTGAAATCTTGAAACATTTCTTTCTTNAAAACCATATAAATCATCAGGATGTTTATCTGATGTAATAACAATTTGTTTTTGTTTGTTAACAAAGCTATTAAATATATGAAAAAATATTTCATTTGTTTTACTACGATTAGCTAAAAATTGAATATCATCAACGAGAAGAACATCGTATTGATTAAATGAATCTTTAAATTTTTCAATATCATTAATATTTTGTTTAATAATTTCTGGTACMATACGGCCAAATTCTTCAGAAGATAAGTAAAGTACTTTTTTTTGATTATTATATTTTGTTAATA…
24Ms72	47.242513, 5.100205	Medicago sativa	Bretenière	Côte d'Or	2023-06-01	308	308	163	165	248	248	194	198	117	153	276	278	310	310	unique	III	1		1				1	1	TGCTTTAGGACCTGGTGGATTATCACGTGATCGTGCTAGTTTAGAAGTTCGTGATGTTCACTATTCTCACTGTGGAAGAATTTGTCCAATTGAAACTCCTGAAGGACCTAATATTGGTTTAATCAATAATTTAGCCACTTATGCTCGTATTAATGAATACGGTTTTATTGAAACACCTTACCGTCAAGTAATTGCAGGTAAAATTACTAATGAAATTAAATATTTAACTGCCGGTGAAGAAAAGAATTATATCATTGCACAAGCTAATATTGAATTAGATACTAATAATGTTATTAAAAATAATAATGTTATTGCTCGTAGTAATGGTCAAAATATTATTGTTGGACCAAACGAAGTTGAATATATTGATGTTTCACCAAAACAAATTGTGTCAATAGC…	TGCTTGGATCATAATTTAAAGACTTAATTTTTTCTTTTAAAATAATTAATGAAGTTTCAAAATCTGGTGAATCAATACCAACACTTAAACCACTTTGAAATCTTGAAACATTTCTTTCTTCAAAACCATATAAATCATCAGGATGTTTATCTGATGTAATAACAATTTGTTTTTGTTTGTTAACAAAGCTATTAAATATATGAAAAAATATTTCATTTGTTTTACTACGATTAGCTAAAAATTGAATATCATCAACGAGAAGAACATCATATTGATTAAATGAATCTTTAAATTTTTCAATATCATTAATATTTTGTTTAATAATTTCTGGTACCATACGGCCAAATTCTTCAGAAGATAAGTAAAGTACTTTTTTTTGATTATTATATTTTGTTAATA…
4Ms1	49.470515, 4.410577	Medicago sativa	Biermes	Ardennes	2023-05-30	306	310	165	165	248	276	182	200	117	117	272	280	308	308	unique	III	1		1				1	1	TGCTTTAGGACCTGGTGGATTATCACGTGATCGTGCTAGTTTAGAAGTTCGTGATGTTCACTATTCTCACTGTGGAAGAATTTGTCCAATTGAAACTCCTGAAGGACCTAATATTGGTTTAATCAATAATTTAGCCACTTATGCTCGTATTAATGAATACGGTTTTATTGAAACACCTTACCGTCAAGTAATTGCAGGTAAAATTACTAATGAAATTAAATATTTAACTGCCGGTGAAGAAAAGAATTATATCATTGCACAAGCTAATATTGAATTAGATACTAATAATGTTATTAAAAATAATAATGTTATTGCTCGTAGTAATGGTCAAAATATTATTGTTGGACCAAACGAAGTTGAATATATTGATGTTTCACCAAAACAAATTGTGTCAATAGC…	TGCTTGGATCATAATTTAAAGACTTAATTTTTTCTTTTAAAATAATTAATGAAGTTTCAAAATCTGGTGAATCAATACCAACACTTAAACCACTTTGAAATCTTGAAACATTTCTTTCTTCAAAACCATATAAATCATCAGGATGTTTATCTGATGTAATAACAATTTGTTTTTGTTTGTTAACAAAGCTATTAAATATATGAAAAAATATTTCATTTGTTTTACTACGATTAGCTAAAAATTGAATATCATCAACGAGAAGAACATCATATTGATTAAATGAATCTTTAAATTTTTCAATATCATTAATATTTTGTTTAATAATTTCTGGTACCATACGGCCAAATTCTTCAGAAGATAAGTAAAGTACTTTTTTTTGATTATTATATTTTGTTAATA…
4Ms10	49.470515, 4.410577	Medicago sativa	Biermes	Ardennes	2023-05-30	306	308	163	163	248	276	194	194	145	145	272	280	310	318	unique	I	1		1				1	1	TGCTTTAGGACCTGGCGGATTATCACGTGATCGTGCTAGTTTAGAAGTTCGTGATGTTCACTATTCTCACTATGGAAGAATTTGTCCAATTGAAACTCCTGAAGGGCCTAATATTGGTTTAATCAATAATTTAGCCACTTATGCTCGTACTAATGAATACGGTTTTATTGAAACACCTTACCGTCAAGTAATTGCAGGTAAAATTACTAATGAAATTAAATATTTAACTGCCGGTGAAGAAAAGAATTATATCATTGCACAAGCTAATATTGAATTAGATACTAATAATGTTATTAAAAATAATAATGTTATTGCTCGTAGTAATGGTCAAAATATTATTGTTGGACCAAACGAAGTTGAATATATTGATGTTTCGCCAAAACAAATTGTGTCAATAGC…	TGCTTGGATCATAATTTAAAGACTTAATTTTTTCTTTTAAAATAGTTAATGAAGTTTCAAAATCTGGTGAATCAATACCAACACTTAAACCACTTTGAAATCTTGAAACATTTCTTTCTTCAAAACCATATAAATCATCAGGATGTTTATCTGATGTAATAACAATTTGTTTTTGTTTGTTAACAAAGCTATTAAATATATGAAAAAATATTTCATTTGTTTTACTACGATTAGCTAAAAATTGAATATCATCAACGAGAAGAACATCGTATTGATTAAATGAATCTTTAAATTTTTCAATATCATTAATATTTTGTTTAATAATTTCTGGTACCATACGGCCAAATTCTTCAGAAGATAAGTAAAGTACTTTTTTTTGATTATTATATTTTGTTAATA…
4Ms11	49.470515, 4.410577	Medicago sativa	Biermes	Ardennes	2023-05-30	310	310	165	165	248	270	194	196	123	123	278	280	310	326	unique	I	1		1				1	1	TGCTTTAGGACCTGGCGGATTATCACGTGATCGTGCTAGTTTAGAAGTTCGTGATGTTCACTATTCTCACTATGGAAGAATTTGTCCAATTGAAACTCCTGAAGGGCCTAATATTGGTTTAATCAATAATTTAGCCACTTATGCTCGTACTAATGAATACGGTTTTATTGAAACACCTTACCGTCAAGTAATTGCAGGTAAAATTACTAATGAAATTAAATATTTAACTGCCGGTGAAGAAAAGAATTATATCATTGCACAAGCTAATATTGAATTAGATACTAATAATGTTATTAAAAATAATAATGTTATTGCTCGTAGTAATGGTCAAAATATTATTGTTGGACCAAACGAAGTTGAATATATTGATGTTTCGCCAAAACAAATTGTGTCAATAGC…	TGCTTGGATCATAATTTAAAGACTTAATTTTTTCTTTTAAAATAGTTAATGAAGTTTCAAAATCTGGTGAATCAATACCAACACTTAAACCACTTTGAAATCTTGAAACATTTCTTTCTTCAAAACCATATAAATCATCAGGATGTTTATCTGATGTAATAACAATTTGTTTTTGTTTGTTAACAAAGCTATTAAATATATGAAAAAATATTTCATTTGTTTTACTACGATTAGCTAAAAATTGAATATCATCAACGAGAAGAACATCGTATTGATTAAATGAATCTTTAAATTTTTCAATATCATTAATATTTTGTTTAATAATTTCTGGTACCATACGGCCAAATTCTTCAGAAGATAAGTAAAGTACTTTTTTTTGATTATTATATTTTGTTAATA…
4Ms16	49.470515, 4.410577	Medicago sativa	Biermes	Ardennes	2023-05-30	310	312	163	175	248	276	194	196	117	145	278	278	310	310	unique	III	1		1				1	1	TGCTTTAGGACCTGGTGGATTATCACGTGATCGTGCTAGTTTAGAAGTTCGTGATGTTCACTATTCTCACTGTGGAAGAATTTGTCCAATTGAAACTCCTGAAGGACCTAATATTGGTTTAATCAATAATTTAGCCACTTATGCTCGTATTAATGAATACGGTTTTATTGAAACACCTTACCGTCAAGTAATTGCAGGTAAAATTACTAATGAAATTAAATATTTAACTGCCGGTGAAGAAAAGAATTATATCATTGCACAAGCTAATATTGAATTAGATACTAATAATGTTATTAAAAATAATAATGTTATTGCTCGTAGTAATGGTCAAAATATTATTGTTGGACCAAACGAAGTTGAATATATTGATGTTTCACCAAAACAAATTGTGTCAATAGC…	TGCTTGGATCATAATTTAAAGACTTAATTTTTTCTTTTAAAATAATTAATGAAGTTTCAAAATCTGGTGAATCAATACCAACACTTAAACCACTTTGAAATCTTGAAACATTTCTTTCTTCAAAACCATATAAATCATCAGGATGTTTATCTGATGTAATAACAATTTGTTTTTGTTTGTTAACAAAGCTATTAAATATATGAAAAAATATTTCATTTGTTTTACTACGATTAGCTAAAAATTGAATATCATCAACGAGAAGAACATCATATTGATTAAATGAATCTTTAAATTTTTCAATATCATTAATATTTTGTTTAATAATTTCTGGTACCATACGGCCAAATTCTTCAGAAGATAAGTAAAGTACTTTTTTTTGATTATTATATTTTGTTAATA…
4Ms2*	49.470515, 4.410577	Medicago sativa	Biermes	Ardennes	2023-05-30	310	310	165	167	248	248	194	198	117	123	278	278	312	312	unique	III	1		1				1	1	TGCTTTAGGACCTGGTGGATTATCACGTGATCGTGCTAGTTTAGAAGTTCGTGATGTTCACTATTCTCACTGTGGAAGAATTTGTCCAATTGAAACTCCTGAAGGACCTAATATTGGTTTAATCAATAATTTAGCCACTTATGCTCGTATTAATGAATACGGTTTTATTGAAACACCTTACCGTCAAGTAATTGCAGGTAAAATTACTAATGAAATTAAATATTTAACTGCCGGTGAAGAAAAGAATTATATCATTGCACAAGCTAATATTGAATTAGATACTAATAATGTTATTAAAAATAATAATGTTATTGCTCGTAGTAATGGTCAAAATATTATTGTTGGACCAAACGAAGTTGAATATATTGATGTTTCACCAAAACAAATTGTGTCAATAGC…	TGCTTGGATCATAATTTAAAGACTTAATTTTTTCTTTTAAAATAATTAATGAAGTTTCAAAATCTGGTGAATCAATACCAACACTTAAACCACTTTGAAATCTTGAAACATTTCTTTCTTCAAAACCATATAAATCATCAGGATGTTTATCTGATGTAATAACAATTTGTTTTTGTTTGTTAACAAAGCTATTAAATATATGAAAAAATATTTCATTTGTTTTACTACGATTAGCTAAAAATTGAATATCATCAACGAGAAGAACATCATATTGATTAAATGAATCTTTAAATTTTTCAATATCATTAATATTTTGTTTAATAATTTCTGGTACCATACGGCCAAATTCTTCAGAAGATAAGTAAAGTACTTTTTTTTGATTATTATATTTTGTTAATA…
4Ms22	49.470515, 4.410577	Medicago sativa	Biermes	Ardennes	2023-05-30	310	310	163	163	248	258	194	194	145	145	278	286	318	318	unique	III	1		1				1	1	TGCTTTAGGACCTGGTGGATTATCACGTGATCGTGCTAGTTTAGAAGTTCGTGATGTTCACTATTCTCACTGTGGAAGAATTTGTCCAATTGAAACTCCTGAAGGACCTAATATTGGTTTAATCAATAATTTAGCCACTTATGCTCGTATTAATGAATACGGTTTTATTGAAACACCTTACCGTCAAGTAATTGCAGGTAAAATTACTAATGAAATTAAATATTTAACTGCCGGTGAAGAAAAGAATTATATCATTGCACAAGCTAATATTGAATTAGATACTAATAATGTTATTAAAAATAATAATGTTATTGCTCGTAGTAATGGTCAAAATATTATTGTTGGACCAAACGAAGTTGAATATATTGATGTTTCACCAAAACAAATTGTGTCAATAGC…	TGCTTGGATCATAATTTAAAGACTTAATTTTTTCTTTTAAAATAATTAATGAAGTTTCAAAATCTGGTGAATCAATACCAACACTTAAACCACTTTGAAATCTTGAAACATTTCTTTCTTCAAAACCATATAAATCATCAGGATGTTTATCTGATGTAATAACAATTTGTTTTTGTTTGTTAACAAAGCTATTAAATATATGAAAAAATATTTCATTTGTTTTACTACGATTAGCTAAAAATTGAATATCATCAACGAGAAGAACATCATATTGATTAAATGAATCTTTAAATTTTTCAATATCATTAATATTTTGTTTAATAATTTCTGGTACCATACGGCCAAATTCTTCAGAAGATAAGTAAAGTACTTTTTTTTGATTATTATATTTTGTTAATA…
4Ms25	49.470515, 4.410577	Medicago sativa	Biermes	Ardennes	2023-05-30	308	324	171	171	248	270	192	198	117	117	272	288	318	318	unique	III	1		1				1	1	TGCTTTAGGACCTGGTGGATTATCACGTGATCGTGCTAGTTTAGAAGTTCGTGATGTTCACTATTCTCACTGTGGAAGAATTTGTCCAATTGAAACTCCTGAAGGACCTAATATTGGTTTAATCAATAATTTAGCCACTTATGCTCGTATTAATGAATACGGTTTTATTGAAACACCTTACCGTCAAGTAATTGCAGGTAAAATTACTAATGAAATTAAATATTTAACTGCCGGTGAAGAAAAGAATTATATCATTGCACAAGCTAATATTGAATTAGATACTAATAATGTTATTAAAAATAATAATGTTATTGCTCGTAGTAATGGTCAAAATATTATTGTTGGACCAAACGAAGTTGAATATATTGATGTTTCACCAAAACAAATTGTGTCAATAGC…	TGCTTGGATCATAATTTAAAGACTTAATTTTTTCTTTTAAAATAATTAATGAAGTTTCAAAATCTGGTGAATCAATACCAACACTTAAACCACTTTGAAATCTTGAAACATTTCTTTCTTCAAAACCATATAAATCATCAGGATGTTTATCTGATGTAATAACAATTTGTTTTTGTTTGTTAACAAAGCTATTAAATATATGAAAAAATATTTCATTTGTTTTACTACGATTAGCTAAAAATTGAATATCATCAACGAGAAGAACATCATATTGATTAAATGAATCTTTAAATTTTTCAATATCATTAATATTTTGTTTAATAATTTCTGGTACCATACGGCCAAATTCTTCAGAAGATAAGTAAAGTACTTTTTTTTGATTATTATATTTTGTTAATA…
4Ms27	49.470515, 4.410577	Medicago sativa	Biermes	Ardennes	2023-05-30	308	310	163	165	254	268	194	194	117	145	264	272	308	312	unique	I	1		1					1	TGCTTTAGGACCTGGCGGATTATCACGTGATCGTGCTAGTTTAGAAGTTCGTGATGTTCACTATTCTCACTATGGAAGAATTTGTCCAATTGAAACTCCTGAAGGGCCTAATATTGGTTTAATCAATAATTTAGCCACTTATGCTCGTACTAATGAATACGGTTTTATTGAAACACCTTACCGTCAAGTAATTGCAGGTAAAATTACTAATGAAATTAAATATTTAACTGCCGGTGAAGAAAAGAATTATATCATTGCACAAGCTAATATTGAATTAGATACTAATAATGTTATTAAAAATAATAATGTTATTGCTCGTAGTAATGGTCAAAATATTATTGTTGGACCAAACGAAGTTGAATATATTGATGTTTCGCCAAAACAAATTGTGTCAATAGC…	TGCTTGGATCATAATTTAAAGACTTAATTTTTTCTTTTAAAATAGTTAATGAAGTTTCAAAATCTGGTGAATCAATACCAACACTTAAACCACTTTGAAATCTTGAAACATTTCTTTCTTCAAAACCATATAAATCATCAGGATGTTTATCTGATGTAATAACAATTTGTTTTTGTTTGTTAACAAAGCTATTAAATATATGAAAAAATATTTCATTTGTTTTACTACGATTAGCTAAAAATTGAATATCATCAACGAGAAGAACATCGTATTGATTAAATGAATCTTTAAATTTTTCAATATCATTAATATTTTGTTTAATAATTTCTGGTACCATACGGCCAAATTCTTCAGAAGATAAGTAAAGTACTTTTTTTTGATTATTATATTTTGTTAATA…
4Ms3	49.470515, 4.410577	Medicago sativa	Biermes	Ardennes	2023-05-30	308	310	164	175	270	270	196	196	123	145	264	272	308	308	unique	III	1		1				1	1	TGCTTTAGGACCTGGTGGATTATCACGTGATCGTGCTAGTTTAGAAGTTCGTGATGTTCACTATTCTCACTGTGGAAGAATTTGTCCAATTGAAACTCCTGAAGGACCTAATATTGGTTTAATCAATAATTTAGCCACTTATGCTCGTATTAATGAATACGGTTTTATTGAAACACCTTACCGTCAAGTAATTGCAGGTAAAATTACTAATGAAATTAAATATTTAACTGCCGGTGAAGAAAAGAATTATATCATTGCACAAGCTAATATTGAATTAGATACTAATAATGTTATTAAAAATAATAATGTTATTGCTCGTAGTAATGGTCAAAATATTATTGTTGGACCAAACGAAGTTGAATATATTGATGTTTCACCAAAACAAATTGTGTCAATAGC…	TGCTTGGATCATAATTTAAAGACTTAATTTTTTCTTTTAAAATAATTAATGAAGTTTCAAAATCTGGTGAATCAATACCAACACTTAAACCACTTTGAAATCTTGAAACATTTCTTTCTTCAAAACCATATAAATCATCAGGATGTTTATCTGATGTAATAACAATTTGTTTTTGTTTGTTAACAAAGCTATTAAATATATGAAAAAATATTTCATTTGTTTTACTACGATTAGCTAAAAATTGAATATCATCAACGAGAAGAACATCATATTGATTAAATGAATCTTTAAATTTTTCAATATCATTAATATTTTGTTTAATAATTTCTGGTACCATACGGCCAAATTCTTCAGAAGATAAGTAAAGTACTTTTTTTTGATTATTATATTTTGTTAATA…
4Ms5	49.470515, 4.410577	Medicago sativa	Biermes	Ardennes	2023-05-30	310	312	163	167	248	270	194	198	123	145	274	278	310	310	unique	III	1		1				1	1	TGCTTTAGGACCTGGTGGATTATCACGTGATCGTGCTAGTTTAGAAGTTCGTGATGTTCACTATTCTCACTGTGGAAGAATTTGTCCAATTGAAACTCCTGAAGGACCTAATATTGGTTTAATCAATAATTTAGCCACTTATGCTCGTATTAATGAATACGGTTTTATTGAAACACCTTACCGTCAAGTAATTGCAGGTAAAATTACTAATGAAATTAAATATTTAACTGCCGGTGAAGAAAAGAATTATATCATTGCACAAGCTAATATTGAATTAGATACTAATAATGTTATTAAAAATAATAATGTTATTGCTCGTAGTAATGGTCAAAATATTATTGTTGGACCAAACGAAGTTGAATATATTGATGTTTCACCAAAACAAATTGTGTCAATAGC…	TGCTTGGATCATAATTTAAAGACTTAATTTTTTCTTTTAAAATAATTAATGAAGTTTCAAAATCTGGTGAATCAATACCAACACTTAAACCACTTTGAAATCTTGAAACATTTCTTTCTTCAAAACCATATAAATCATCAGGATGTTTATCTGATGTAATAACAATTTGTTTTTGTTTGTTAACAAAGCTATTAAATATATGAAAAAATATTTCATTTGTTTTACTACGATTAGCTAAAAATTGAATATCATCAACGAGAAGAACATCATATTGATTAAATGAATCTTTAAATTTTTCAATATCATTAATATTTTGTTTAATAATTTCTGGTACCATACGGCCAAATTCTTCAGAAGATAAGTAAAGTACTTTTTTTTGATTATTATATTTTGTTAATA…
4Ms6	49.470515, 4.410577	Medicago sativa	Biermes	Ardennes	2023-05-30	310	310	163	175	248	274	192	194	117	145	278	280	310	310	unique	III	1		1				1	1	TGCTTTAGGACCTGGTGGATTATCACGTGATCGTGCTAGTTTAGAAGTTCGTGATGTTCACTATTCTCACTGTGGAAGAATTTGTCCAATTGAAACTCCTGAAGGACCTAATATTGGTTTAATCAATAATTTAGCCACTTATGCTCGTATTAATGAATACGGTTTTATTGAAACACCTTACCGTCAAGTAATTGCAGGTAAAATTACTAATGAAATTAAATATTTAACTGCCGGTGAAGAAAAGAATTATATCATTGCACAAGCTAATATTGAATTAGATACTAATAATGTTATTAAAAATAATAATGTTATTGCTCGTAGTAATGGTCAAAATATTATTGTTGGACCAAACGAAGTTGAATATATTGATGTTTCACCAAAACAAATTGTGTCAATAGC…	TGCTTGGATCATAATTTAAAGACTTAATTTTTTCTTTTAAAATAATTAATGAAGTTTCAAAATCTGGTGAATCAATACCAACACTTAAACCACTTTGAAATCTTGAAACATTTCTTTCTTCAAAACCATATAAATCATCAGGATGTTTATCTGATGTAATAACAATTTGTTTTTGTTTGTTAACAAAGCTATTAAATATATGAAAAAATATTTCATTTGTTTTACTACGATTAGCTAAAAATTGAATATCATCAACGAGAAGAACATCATATTGATTAAATGAATCTTTAAATTTTTCAATATCATTAATATTTTGTTTAATAATTTCTGGTACCATACGGCCAAATTCTTCAGAAGATAAGTAAAGTACTTTTTTTTGATTATTATATTTTGTTAATA…
4Ms8	49.470515, 4.410577	Medicago sativa	Biermes	Ardennes	2023-05-30	310	310	167	175	248	272	192	198	123	123	272	278	308	316	unique	III	1		1				1	1	TGCTTTAGGACCTGGTGGATTATCACGTGATCGTGCTAGTTTAGAAGTTCGTGATGTTCACTATTCTCACTGTGGAAGAATTTGTCCAATTGAAACTCCTGAAGGACCTAATATTGGTTTAATCAATAATTTAGCCACTTATGCTCGTATTAATGAATACGGTTTTATTGAAACACCTTACCGTCAAGTAATTGCAGGTAAAATTACTAATGAAATTAAATATTTAACTGCCGGTGAAGAAAAGAATTATATCATTGCACAAGCTAATATTGAATTAGATACTAATAATGTTATTAAAAATAATAATGTTATTGCTCGTAGTAATGGTCAAAATATTATTGTTGGACCAAACGAAGTTGAATATATTGATGTTTCACCAAAACAAATTGTGTCAATAGC…	TGCTTGGATCNAATTTAAAGACTTAATTTTTTCTTTTAAAATAATTAATGAAGTTTCAAAATCTGGTGAATCAATACCAACACTTAAACCACTTTGAAATCTTGAAACATTTCTTTCTTCAAAACCATATAAATCATCAGGATGTTTATCTGATGTAATAACAATTTGTTTTTGTTTGTTAACAAAGCTATTAAATATATGAAAAAATATTTCATTTGTTTTACTACGATTAGCTAAAAATTGAATATCATCAACGAGAAGAACATCATATTGATTAAATGAATCTTTAAATTTTTCAATATCATTAATATTTTGTTTAATAATTTCTGGTACCATACGGCCAAATTCTTCAGAAGATAAGTAAAGTACTTTTTTTTGATTATTATATTTTGTTAATAT…
5Ps11	49.344181, 4.498265	Pisum sativum	Machault	Ardennes	2023-05-30	310	312	163	165	246	254	194	198	153	155	264	268	300	300	unique	III	1				1			1	TGCTTTAGGACCTGGTGGATTATCACGTGATCGTGCTAGTTTAGAAGTTCGTGATGTTCACTATTCTCACTGTGGAAGAATTTGTCCGATTGAAACTCCTGAAGGACCTAATATTGGTTTAATCAATAATTTAGCCACTTATGCTCGTATTAATGAATACGGTTTTATTGAAACACCTTACCGTCAAGTAATTGCAGGTAAAATTACTAATGAAATTAAATATTTAACTGCCGGTGAAGAAAAGAATTATATCATTGCACAAGCTAATATTGAATTAGATACTAATAATGTTATTAAAAATAATAATGTTATTGCTCGTAGTAATGGTAAAAATATTATTGTTGGACCAAACGAAGTTGAATATATTGATGTTTCACCAAAACAAATTGTGTCAATAGC…	TGCTTGGATCATAATTTAAAGACTTAATTTTTTYTTTTAAAATAATTAATGAAGTTTCAAAATCTGGTGAATCAATACCAACACTTAAACCACTTTGAAATCTTGAAACATTTCTTTCTTCAAAACCATATAAATCATCAGGATGTTTATCTGATGTAATAACAATTTGTTTTTGTTTATTAACAAAGCTATTAAATATATGAAAAAATATTTCATTTGTTTTACTACGATTAGCTAAAAATTGAATATCATCAACGAGAAGAACATCGTATTGATTAAATGAATCTTTAAATTTTTCAATATCATTAATATTTTGTTTAATAATTTCTGGTACCATACGGCCAAATTCTTCAGAAGATAAGTAAAGTACTTTTTTTTGATTATTATATTTTGTTAATA…
5Ps27	49.344181, 4.498265	Pisum sativum	Machault	Ardennes	2023-05-30	308	310	163	163	248	250	194	196	129	153	264	264	298	312		III	1					1		1	TGCTTTAGGACCTGGTGGANTATCACGTGATCGTGCTAGTTTAGAAGTTCGTGATGTTCACTATTCTCACTGTGGAAGAATTTGTCCAATTGAAACTCCTGAAGGACCTAATATTGGTTTAATCAATAATTTAGCCACTTATGCTCGTATTAATGAATACGGTTTTATTGAAACACCTTACCGTCAAGTAATTGCAGGTAAAATTACTAATGAAATTAAATATTTAACTGCCGGTGAAGAAAAGAATTATATCATTGCACAAGCTAATATTGAATTAGATACTAATAATGTTATTAAAAATAATAATGTTATTGCTCGTAGTAATGGTCAAAATATTATTGTTGGACCAAACGAAGTTGAATATATTGATGTTTCACCAAAACAAATTGTGTCAATAGC…	TGCTTGGATCATAATTTAAAGACTTAATTTTTTCTTTTAAAATAATTAATGAAGTTTCAAAATCTGGTGAATCAATACCAACACTTAAACCACTTTGAAATCTTGAAACATTTCTTTCTTCAAAACCATATAAATCATCAGGATGTTTATCTGATGTAATAACAATTTGTTTTTGTTTGTTAACAAAGCTATTAAATATATGAAAAAATATTTCATTTGTTTTACTACGATTAGCTAAAAATTGAATATCATCAACGAGAAGAACATCATATTGATTAAATGAATCTTTAAATTTTTCAATATCATTAATATTTTGTTTAATAATTTCTGGTACCATACGGCCAAATTCTTCAGAAGATAAGTAAAGTACTTTTTTTTGATTATTATATTTTGTTAATA…
6Ms11	49.345042, 4.501409	Medicago sativa	Machault	Ardennes	2023-05-30	308	310	163	175	246	270	194	198	123	145	272	272	310	312	unique	I	1		1					1	TGCTTTAGGACCTGGCGGATTATCACGTGATCGTGCTAGTTTAGAAGTTCGTGATGTTCACTATTCTCACTATGGAAGAATTTGTCCAATTGAAACTCCTGAAGGGCCTAATATTGGTTTAATCAATAATTTAGCCACTTATGCTCGTACTAATGAATACGGTTTTATTGAAACACCTTACCGTCAAGTAATTGCAGGTAAAATTACTAATGAAATTAAATATTTAACTGCCGGTGAAGAAAAGAATTATATCATTGCACAAGCTAATATTGAATTAGATACTAATAATGTTATTAAAAATAATAATGTTATTGCTCGTAGTAATGGTCAAAATATTATTGTTGGACCAAACGAAGTTGAATATATTGATGTTTCGCCAAAACAAATTGTGTCAATAGC…	TGCTTGGATCATAATTTAAAGACTTAATTTTTTCTTTTAAAATAGTTAATGAAGTTTCAAAATCTGGTGAATCAATACCAACACTTAAACCACTTTGAAATCTTGAAACATTTCTTTCTTCAAAACCATATAAATCATCAGGATGTTTATCTGATGTAATAACAATTTGTTTTTGTTTGTTAACAAAGCTATTAAATATATGAAAAAATATTTCATTTGTTTTACTACGATTAGCTAAAAATTGAATATCATCAACGAGAAGAACATCGTATTGATTAAATGAATCTTTAAATTTTTCAATATCATTAATATTTTGTTTAATAATTTCTGGTACCATACGGCCAAATTCTTCAGAAGATAAGTAAAGTACTTTTTTTTGATTATTATATTTTGTTAATA…
6Ms17	49.345042, 4.501409	Medicago sativa	Machault	Ardennes	2023-05-30	310	310	165	175	248	248	194	196	117	123	276	278	310	310	unique	III	1		1				1	1	TGCTTTAGGACCTGGTGGATTATCACGTGATCGTGCTAGTTTAGAAGTTCGTGATGTTCACTATTCTCACTGTGGAAGAATTTGTCCAATTGAAACTCCTGAAGGACCTAATATTGGTTTAATCAATAATTTAGCCACTTATGCTCGTATTAATGAATACGGTTTTATTGAAACACCTTACCGTCAAGTAATTGCAGGTAAAATTACTAATGAAATTAAATATTTAACTGCCGGTGAAGAAAAGAATTATATCATTGCACAAGCTAATATTGAATTAGATACTAATAATGTTATTAAAAATAATAATGTTATTGCTCGTAGTAATGGTCAAAATATTATTGTTGGACCAAACGAAGTTGAATATATTGATGTTTCACCAAAACAAATTGTGTCAATAGC…	TGCTTGGATCATAATTTAAAGACTTAATTTTTTCTTTTAAAATAATTAATGAAGTTTCAAAATCTGGTGAATCAATACCAACACTTAAACCACTTTGAAATCTTGAAACATTTCTTTCTTCAAAACCATATAAATCATCAGGATGTTTATCTGATGTAATAACAATTTGTTTTTGTTTGTTAACAAAGCTATTAAATATATGAAAAAATATTTCATTTGTTTTACTACGATTAGCTAAAAATTGAATATCATCAACGAGAAGAACATCATATTGATTAAATGAATCTTTAAATTTTTCAATATCATTAATATTTTGTTTAATAATTTCTGGTACCATACGGCCAAATTCTTCAGAAGATAAGTAAAGTACTTTTTTTTGATTATTATATTTTGTTAATA…
6Ms18	49.345042, 4.501409	Medicago sativa	Machault	Ardennes	2023-05-30	308	310	163	175	274	278	192	196	117	129	276	278	318	318	unique	I	1		1				1	1	TGCTTTAGGACCTGGCGGATTATCACGTGATCGTGCTAGTTTAGAAGTTCGTGATGTTCACTATTCTCACTATGGAAGAATTTGTCCAATTGAAACTCCTGAAGGGCCTAATATTGGTTTAATCAATAATTTAGCCACTTATGCTCGTACTAATGAATACGGTTTTATTGAAACACCTTACCGTCAAGTAATTGCAGGTAAAATTACTAATGAAATTAAATATTTAACTGCCGGTGAAGAAAAGAATTATATCATTGCACAAGCTAATATTGAATTAGATACTAATAATGTTATTAAAAATAATAATGTTATTGCTCGTAGTAATGGTCAAAATATTATTGTTGGACCAAACGAAGTTGAATATATTGATGTTTCGCCAAAACAAATTGTGTCAATAGC…	TGCTTGGATCATAATTTAAAGACTTAATTTTTTCTTTTAAAATAGTTAATGAAGTTTCAAAATCTGGTGAATCAATACCAACACTTAAACCACTTTGAAATCTTGAAACATTTCTTTCTTCAAAACCATATAAATCATCAGGATGTTTATCTGATGTAATAACAATTTGTTTTTGTTTGTTAACAAAGCTATTAAATATATGAAAAAATATTTCATTTGTTTTACTACGATTAGCTAAAAATTGAATATCATCAACGAGAAGAACATCGTATTGATTAAATGAATCTTTAAATTTTTCAATATCATTAATATTTTGTTTAATAATTTCTGGTACCATACGGCCAAATTCTTCAGAAGATAAGTAAAGTACTTTTTTTTGATTATTATATTTTGTTAATA…
6Ms19	49.345042, 4.501409	Medicago sativa	Machault	Ardennes	2023-05-30	306	310	163	165	248	248	194	208	117	145	278	288	308	316	unique	I	1		1				1	1	TGCTTTAGGACCTGGCGGATTATCACGTGATCGTGCTAGTTTAGAAGTTCGTGATGTTCACTATTCTCACTATGGAAGAATTTGTCCAATTGAAACTCCTGAAGGGCCTAATATTGGTTTAATCAATAATTTAGCCACTTATGCTCGTACTAATGAATACGGTTTTATTGAAACACCTTACCGTCAAGTAATTGCAGGTAAAATTACTAATGAAATTAAATATTTAACTGCCGGTGAAGAAAAGAATTATATCATTGCACAAGCTAATATTGAATTAGATACTAATAATGTTATTAAAAATAATAATGTTATTGCTCGTAGTAATGGTCAAAATATTATTGTTGGACCAAACGAAGTTGAATATATTGATGTTTCGCCAAAACAAATTGTGTCAATAGC…	TGCTTGGATCATAATTTAAAGACTTAATTTTTTCTTTTAAAATAGTTAATGAAGTTTCAAAATCTGGTGAATCAATACCAACACTTAAACCACTTTGAAATCTTGAAACATTTCTTTCTTCAAAACCATATAAATCATCAGGATGTTTATCTGATGTAATAACAATTTGTTTTTGTTTGTTAACAAAGCTATTAAATATATGAAAAAATATTTCATTTGTTTTACTACGATTAGCTAAAAATTGAATATCATCAACGAGAAGAACATCGTATTGATTAAATGAATCTTTAAATTTTTCAATATCATTAATATTTTGTTTAATAATTTCTGGTACCATACGGCCAAATTCTTCAGAAGATAAGTAAAGTACTTTTTTTTGATTATTATATTTTGTTAATA…
6Ms2	49.345042, 4.501409	Medicago sativa	Machault	Ardennes	2023-05-30	310	312	163	165	248	252	194	194	117	153	272	276	310	310	unique	III	1		1				1	1	TGCTTTAGGACCTGGTGGATTATCACGTGATCGTGCTAGTTTAGAAGTTCGTGATGTTCACTATTCTCACTGTGGAAGAATTTGTCCAATTGAAACTCCTGAAGGACCTAATATTGGTTTAATCAATAATTTAGCCACTTATGCTCGTATTAATGAATACGGTTTTATTGAAACACCTTACCGTCAAGTAATTGCAGGTAAAATTACTAATGAAATTAAATATTTAACTGCCGGTGAAGAAAAGAATTATATCATTGCACAAGCTAATATTGAATTAGATACTAATAATGTTATTAAAAATAATAATGTTATTGCTCGTAGTAATGGTCAAAATATTATTGTTGGACCAAACGAAGTTGAATATATTGATGTTTCACCAAAACAAATTGTGTCAATAGC…	TGCTTGGATCATAATTTAAAGACTTAATTTTTTCTTTTAAAATAATTAATGAAGTTTCAAAATCTGGTGAATCAATACCAACACTTAAACCACTTTGAAATCTTGAAACATTTCTTTCTTCAAAACCATATAAATCATCAGGATGTTTATCTGATGTAATAACAATTTGTTTTTGTTTGTTAACAAAGCTATTAAATATATGAAAAAATATTTCATTTGTTTTACTACGATTAGCTAAAAATTGAATATCATCAACGAGAAGAACATCATATTGATTAAATGAATCTTTAAATTTTTCAATATCATTAATATTTTGTTTAATAATTTCTGGTACCATACGGCCAAATTCTTCAGAAGATAAGTAAAGTACTTTTTTTTGATTATTATATTTTGTTAATA…
6Ms23	49.345042, 4.501409	Medicago sativa	Machault	Ardennes	2023-05-30	310	310	163	167	268	270	194	198	117	145	274	278	308	312	unique	I	1		1				1	1	TGCTTTAGGACCTGGCGGATTATCACGTGATCGTGCTAGTTTAGAAGTTCGTGATGTTCACTATTCTCACTATGGAAGAATTTGTCCAATTGAAACTCCTGAAGGGCCTAATATTGGTTTAATCAATAATTTAGCCACTTATGCTCGTACTAATGAATACGGTTTTATTGAAACACCTTACCGTCAAGTAATTGCAGGTAAAATTACTAATGAAATTAAATATTTAACTGCCGGTGAAGAAAAGAATTATATCATTGCACAAGCTAATATTGAATTAGATACTAATAATGTTATTAAAAATAATAATGTTATTGCTCGTAGTAATGGTCAAAATATTATTGTTGGACCAAACGAAGTTGAATATATTGATGTTTCGCCAAAACAAATTGTGTCAATAGC…	TGCTTGGATCATAATTTAAAGACTTAATTTTTTCTTTTAAAATAGTTAATGAAGTTTCAAAATCTGGTGAATCAATACCAACACTTAAACCACTTTGAAATCTTGAAACATTTCTTTCTTCAAAACCATATAAATCATCAGGATGTTTATCTGATGTAATAACAATTTGTTTTTGTTTGTTAACAAAGCTATTAAATATATGAAAAAATATTTCATTTGTTTTACTACGATTAGCTAAAAATTGAATATCATCAACGAGAAGAACATCGTATTGATTAAATGAATCTTTAAATTTTTCAATATCATTAATATTTTGTTTAATAATTTCTGGTACCATACGGCCAAATTCTTCAGAAGATAAGTAAAGTACTTTTTTTTGATTATTATATTTTGTTAATA…
6Ms24	49.345042, 4.501409	Medicago sativa	Machault	Ardennes	2023-05-30	308	308	165	175	248	276	194	198	117	143	276	278	306	318	unique	II	1		1				1	1	TGCTTTAGGACCTGGTGGATTATCACGTGATCGTGCTAGTTTAGAAGTTCGTGATGTTCACTATTCTCACTATGGAAGAATTTGTCCAATTGAAACTCCTGAAGGACCTAATATTGGTTTAATCAATAATTTAGCCACTTATGCTCGTATTAATGAATACGGTTTTATTGAAACACCTTACCGTCAAGTAATTGCAGGTAAAATTACTAATGAAATTAAATATTTAACTGCCGGTGAAGAAAAGAATTATATCATTGCACAAGCTAATATTGAATTAGATACTAATAATGTTATTAAAAATAATAATGTTATTGCTCGTAGTAATGGTCAAAATATTATTGTTGGACCAAACGAAGTTGAATATATTGATGTTTCACCAAAACAAATTGTGTCAATAGC…	TGCTTGGATCATAATTTAAAGACTTAATTTTTTCTTTTAAAATAATTAATGAANTTTCAAAATCTGGTGAATCAATACCAACACTTAAACCACTTTGAAATCTTGAAACATTTCTTTCTTNAAAACCATATAAATCATCAGGATGTTTATCTGATGTAATAACAATTTGTTTTTGTTTGTTAACAAAGCTATTAAATATATGAAAAAATATTTCATTTGTTTTACTACGATTAGCTAAAAATTGAATATCATCAACGAGAAGAACATCGTATTGATTAAATGAATCTTTAAATTTTTCAATATCATTAATATTTTGTTTAATAATTTCTGGTACCATACGGCCAAATTCTTCAGAAGATAAGTAAAGTACTTTTTTTTGATTATTATATTTTGTTAATA…
6Ms25	49.345042, 4.501409	Medicago sativa	Machault	Ardennes	2023-05-30	306	310	165	167	248	248	194	194	117	117	278	278	318	318	unique	III	1		1				1	1	TGCTTTAGGACCTGGTGGATTATCACGTGATCGTGCTAGTTTAGAAGTTCGTGATGTTCACTATTCTCACTGTGGAAGAATTTGTCCAATTGAAACTCCTGAAGGACCTAATATTGGTTTAATCAATAATTTAGCCACTTATGCTCGTATTAATGAATACGGTTTTATTGAAACACCTTACCGTCAAGTAATTGCAGGTAAAATTACTAATGAAATTAAATATTTAACTGCCGGTGAAGAAAAGAATTATATCATTGCACAAGCTAATATTGAATTAGATACTAATAATGTTATTAAAAATAATAATGTTATTGCTCGTAGTAATGGTCAAAATATTATTGTTGGACCAAACGAAGTTGAATATATTGATGTTTCACCAAAACAAATTGTGTCAATAGC…	TGCTTGGATCATAATTTAAAGACTTAATTTTTTCTTTTAAAATAATTAATGAAGTTTCAAAATCTGGTGAATCAATACCAACACTTAAACCACTTTGAAATCTTGAAACATTTCTTTCTTCAAAACCATATAAATCATCAGGATGTTTATCTGATGTAATAACAATTTGTTTTTGTTTGTTAACAAAGCTATTAAATATATGAAAAAATATTTCATTTGTTTTACTACGATTAGCTAAAAATTGAATATCATCAACGAGAAGAACATCATATTGATTAAATGAATCTTTAAATTTTTCAATATCATTAATATTTTGTTTAATAATTTCTGGTACCATACGGCCAAATTCTTCAGAAGATAAGTAAAGTACTTTTTTTTGATTATTATATTTTGTTAATA…
6Ms26	49.345042, 4.501409	Medicago sativa	Machault	Ardennes	2023-05-30	306	310	165	165	270	276	194	194	117	117	274	274	310	310	unique	II	1		1				1	1	TGCTTTAGGACCTGGTGGATTATCACGTGATCGTGCTAGTTTAGAAGTTCGTGATGTTCACTATTCTCACTATGGAAGAATTTGTCCAATTGAAACTCCTGAAGGACCTAATATTGGTTTAATCAATAATTTAGCCACTTATGCTCGTATTAATGAATACGGTTTTATTGAAACACCTTACCGTCAAGTAATTGCAGGTAAAATTACTAATGAAATTAAATATTTAACTGCCGGTGAAGAAAAGAATTATATCATTGCACAAGCTAATATTGAATTAGATACTAATAATGTTATTAAAAATAATAATGTTATTGCTCGTAGTAATGGTCAAAATATTATTGTTGGACCAAACGAAGTTGAATATATTGATGTTTCACCAAAACAAATTGTGTCAATAGC…	TGCTTGGATCATAATTTAAAGACTTAATTTTTTCTTTTAAAATAATTAATGAANTTTCAAAATCTGGTGAATCAATACCAACACTTAAACCACTTTGAAATCTTGAAACATTTCTTTCTTNAAAACCATATAAATCATCAGGATGTTTATCTGATGTAATAACAATTTGTTTTTGTTTGTTAACAAAGCTATTAAATATATGAAAAAATATTTCATTTGTTTTACTACGATTAGCTAAAAATTGAATATCATCAACGAGAAGAACATCGTATTGATTAAATGAATCTTTAAATTTTTCAATATCATTAATATTTTGTTTAATAATTTCTGGTACCATACGGCCAAATTCTTCAGAAGATAAGTAAAGTACTTTTTTTTGATTATTATATTTTGTTAATA…
6Ms27*	49.345042, 4.501409	Medicago sativa	Machault	Ardennes	2023-05-30	306	310	171	175	248	248	194	196	117	117	278	278	310	318	unique	III	1		1				1	1	TGCTTTAGGACCTGGTGGATTATCACGTGATCGTGCTAGTTTAGAAGTTCGTGATGTTCACTATTCTCACTGTGGAAGAATTTGTCCAATTGAAACTCCTGAAGGACCTAATATTGGTTTAATCAATAATTTAGCCACTTATGCTCGTATTAATGAATACGGTTTTATTGAAACACCTTACCGTCAAGTAATTGCAGGTAAAATTACTAATGAAATTAAATATTTAACTGCCGGTGAAGAAAAGAATTATATCATTGCACAAGCTAATATTGAATTAGATACTAATAATGTTATTAAAAATAATAATGTTATTGCTCGTAGTAATGGTCAAAATATTATTGTTGGACCAAACGAAGTTGAATATATTGATGTTTCACCAAAACAAATTGTGTCAATAGC…	TGCTTGGATCATAATTTAAAGACTTAATTTTTTCTTTTAAAATAATTAATGAAGTTTCAAAATCTGGTGAATCAATACCAACACTTAAACCACTTTGAAATCTTGAAACATTTCTTTCTTCAAAACCATATAAATCATCAGGATGTTTATCTGATGTAATAACAATTTGTTTTTGTTTGTTAACAAAGCTATTAAATATATGAAAAAATATTTCATTTGTTTTACTACGATTAGCTAAAAATTGAATATCATCAACGAGAAGAACATCATATTGATTAAATGAATCTTTAAATTTTTCAATATCATTAATATTTTGTTTAATAATTTCTGGTACCATACGGCCAAATTCTTCAGAAGATAAGTAAAGTACTTTTTTTTGATTATTATATTTTGTTAATA…
6Ms28*	49.345042, 4.501409	Medicago sativa	Machault	Ardennes	2023-05-30	310	324	167	175	248	268	194	196	117	123	272	280	308	310	unique	II	1		1				1	1	TGCTTTAGGACCTGGTGGATTATCACGTGATCGTGCTAGTTTAGAAGTTCGTGATGTTCACTATTCTCACTATGGAAGAATTTGTCCAATTGAAACTCCTGAAGGACCTAATATTGGTTTAATCAATAATTTAGCCACTTATGCTCGTATTAATGAATACGGTTTTATTGAAACACCTTACCGTCAAGTAATTGCAGGTAAAATTACTAATGAAATTAAATATTTAACTGCCGGTGAAGAAAAGAATTATATCATTGCACAAGCTAATATTGAATTAGATACTAATAATGTTATTAAAAATAATAATGTTATTGCTCGTAGTAATGGTCAAAATATTATTGTTGGACCAAACGAAGTTGAATATATTGATGTTTCACCAAAACAAATTGTGTCAATAGC…	TGCTTGGATCNNATTTAAAGACTTAATTTTTTCTTTTAAAATAATTAATGAANTTTCAAAATCTGGTGAATCAATACCAACACTTAAACCACTTTGAAATCTTGAAACATTTCTTTCTTNAAAACCATATAAATCATCAGGATGTTTATCTGATGTAATAACAATTTGTTTTTGTTTGTTAACAAAGCTATTAAATATATGAAAAAATATTTCATTTGTTTTACTACGATTAGCTAAAAATTGAATATCATCAACGAGAAGAACATCGTATTGATTAAATGAATCTTTAAATTTTTCAATATCATTAATATTTTGTTTAATAATTTCTGGTACMATACGGCCAAATTCTTCAGAAGATAAGTAAAGTACTTTTTTTTGATTATTATATTTTGTTAATAT…
6Ms29	49.345042, 4.501409	Medicago sativa	Machault	Ardennes	2023-05-30	310	310	163	175	252	270	194	194	117	145	278	280	308	312	unique	III	1		1				1	1	TGCTTTAGGACCTGGTGGATTATCACGTGATCGTGCTAGTTTAGAAGTTCGTGATGTTCACTATTCTCACTGTGGAAGAATTTGTCCAATTGAAACTCCTGAAGGACCTAATATTGGTTTAATCAATAATTTAGCCACTTATGCTCGTATTAATGAATACGGTTTTATTGAAACACCTTACCGTCAAGTAATTGCAGGTAAAATTACTAATGAAATTAAATATTTAACTGCCGGTGAAGAAAAGAATTATATCATTGCACAAGCTAATATTGAATTAGATACTAATAATGTTATTAAAAATAATAATGTTATTGCTCGTAGTAATGGTCAAAATATTATTGTTGGACCAAACGAAGTTGAATATATTGATGTTTCACCAAAACAAATTGTGTCAATAGC…	TGCTTGGATCATAATTTAAAGACTTAATTTTTTCTTTTAAAATAATTAATGAAGTTTCAAAATCTGGTGAATCAATACCAACACTTAAACCACTTTGAAATCTTGAAACATTTCTTTCTTCAAAACCATATAAATCATCAGGATGTTTATCTGATGTAATAACAATTTGTTTTTGTTTGTTAACAAAGCTATTAAATATATGAAAAAATATTTCATTTGTTTTACTACGATTAGCTAAAAATTGAATATCATCAACGAGAAGAACATCATATTGATTAAATGAATCTTTAAATTTTTCAATATCATTAATATTTTGTTTAATAATTTCTGGTACCATACGGCCAAATTCTTCAGAAGATAAGTAAAGTACTTTTTTTTGATTATTATATTTTGTTAATA…
6Ms34	49.345042, 4.501409	Medicago sativa	Machault	Ardennes	2023-05-30	310	324	167	175	259	270	194	200	117	123	272	280	310	312	unique	II	1		1				1	1	TGCTTTAGGACCTGGTGGATTATCACGTGATCGTGCTAGTTTAGAAGTTCGTGATGTTCACTATTCTCACTATGGAAGAATTTGTCCAATTGAAACTCCTGAAGGACCTAATATTGGTTTAATCAATAATTTAGCCACTTATGCTCGTATTAATGAATACGGTTTTATTGAAACACCTTACCGTCAAGTAATTGCAGGTAAAATTACTAATGAAATTAAATATTTAACTGCCGGTGAAGAAAAGAATTATATCATTGCACAAGCTAATATTGAATTAGATACTAATAATGTTATTAAAAATAATAATGTTATTGCTCGTAGTAATGGTCAAAATATTATTGTTGGACCAAACGAAGTTGAATATATTGATGTTTCACCAAAACAAATTGTGTCAATAGC…	TGCTTGGATCATAATTTAAAGACTTAATTTTTTCTTTTAAAATAATTAATGAAKTTTCAAAATCTGGTGAATCAATACCAACACTTAAACCACTTTGAAATCTTGAAACATTTCTTTCTTNAAAACCATATAAATCATCAGGATGTTTATCTGATGTAATAACAATTTGTTTTTGTTTGTTAACAAAGCTATTAAATATATGAAAAAATATTTCATTTGTTTTACTACGATTAGCTAAAAATTGAATATCATCAACGAGAAGAACATCGTATTGATTAAATGAATCTTTAAATTTTTCAATATCATTAATATTTTGTTTAATAATTTCTGGTACCATACGGCCAAATTCTTCAGAAGATAAGTAAAGTACTTTTTTTTGATTATTATATTTTGTTAATA…
6Ms35	49.345042, 4.501409	Medicago sativa	Machault	Ardennes	2023-05-30	310	318	165	165	248	270	194	196	117	123	272	278	308	318	unique	II	1		1				1	1	TGCTTTAGGACCTGGTGGATTATCACGTGATCGTGCTAGTTTAGAAGTTCGTGATGTTCACTATTCTCACTATGGAAGAATTTGTCCAATTGAAACTCCTGAAGGACCTAATATTGGTTTAATCAATAATTTAGCCACTTATGCTCGTATTAATGAATACGGTTTTATTGAAACACCTTACCGTCAAGTAATTGCAGGTAAAATTACTAATGAAATTAAATATTTAACTGCCGGTGAAGAAAAGAATTATATCATTGCACAAGCTAATATTGAATTAGATACTAATAATGTTATTAAAAATAATAATGTTATTGCTCGTAGTAATGGTCAAAATATTATTGTTGGACCAAACGAAGTTGAATATATTGATGTTTCACCAAAACAAATTGTGTCAATAGC…	TGCTTGGATCATAATTTAAAGACTTAATTTTTTCTTTTAAAATAATTAATGAANTTTCAAAATCTGGTGAATCAATACCAACACTTAAACCACTTTGAAATCTTGAAACATTTCTTTCTTNAAAACCATATAAATCATCAGGATGTTTATCTGATGTAATAACAATTTGTTTTTGTTTGTTAACAAAGCTATTAAATATATGAAAAAATATTTCATTTGTTTTACTACGATTAGCTAAAAATTGAATATCATCAACGAGAAGAACATCGTATTGATTAAATGAATCTTTAAATTTTTCAATATCATTAATATTTTGTTTAATAATTTCTGGTACMATACGGCCAAATTCTTCAGAAGATAAGTAAAGTACTTTTTTTTGATTATTATATTTTGTTAATA…
6Ms4	49.345042, 4.501409	Medicago sativa	Machault	Ardennes	2023-05-30	302	324	165	167	270	270	194	200	117	123	272	278	314	314	unique	II	1		1				1	1	TGCTTTAGGACCTGGTGGATTATCACGTGATCGTGCTAGTTTAGAAGTTCGTGATGTTCACTATTCTCACTATGGAAGAATTTGTCCAATTGAAACTCCTGAAGGACCTAATATTGGTTTAATCAATAATTTAGCCACTTATGCTCGTATTAATGAATACGGTTTTATTGAAACACCTTACCGTCAAGTAATTGCAGGTAAAATTACTAATGAAATTAAATATTTAACTGCCGGTGAAGAAAAGAATTATATCATTGCACAAGCTAATATTGAATTAGATACTAATAATGTTATTAAAAATAATAATGTTATTGCTCGTAGTAATGGTCAAAATATTATTGTTGGACCAAACGAAGTTGAATATATTGATGTTTCACCAAAACAAATTGTGTCAATAGC…	TGCTTGGATCATAATTTAAAGACTTAATTTTTTCTTTTAAAATAATTAATGAANTTTCAAAATCTGGTGAATCAATACCAACACTTAAACCACTTTGAAATCTTGAAACATTTCTTTCTTNAAAACCATATAAATCATCAGGATGTTTATCTGATGTAATAACAATTTGTTTTTGTTTGTTAACAAAGCTATTAAATATATGAAAAAATATTTCATTTGTTTTACTACGATTAGCTAAAAATTGAATATCATCAACGAGAAGAACATCGTATTGATTAAATGAATCTTTAAATTTTTCAATATCATTAATATTTTGTTTAATAATTTCTGGTACMATACGGCCAAATTCTTCAGAAGATAAGTAAAGTACTTTTTTTTGATTATTATATTTTGTTAATA…
6Ms5	49.345042, 4.501409	Medicago sativa	Machault	Ardennes	2023-05-30	308	310	163	171	248	248	196	204	117	143	272	276	310	318	unique	III	1		1				1	1	TGCTTTAGGACCTGGTGGATTATCACGTGATCGTGCTAGTTTAGAAGTTCGTGATGTTCACTATTCTCACTGTGGAAGAATTTGTCCAATTGAAACTCCTGAAGGACCTAATATTGGTTTAATCAATAATTTAGCCACTTATGCTCGTATTAATGAATACGGTTTTATTGAAACACCTTACCGTCAAGTAATTGCAGGTAAAATTACTAATGAAATTAAATATTTAACTGCCGGTGAAGAAAAGAATTATATCATTGCACAAGCTAATATTGAATTAGATACTAATAATGTTATTAAAAATAATAATGTTATTGCTCGTAGTAATGGTCAAAATATTATTGTTGGACCAAACGAAGTTGAATATATTGATGTTTCACCAAAACAAATTGTGTCAATAGC…	TGCTTGGATCATAATTTAAAGACTTAATTTTTTCTTTTAAAATAATTAATGAAGTTTCAAAATCTGGTGAATCAATACCAACACTTAAACCACTTTGAAATCTTGAAACATTTCTTTCTTCAAAACCATATAAATCATCAGGATGTTTATCTGATGTAATAACAATTTGTTTTTGTTTGTTAACAAAGCTATTAAATATATGAAAAAATATTTCATTTGTTTTACTACGATTAGCTAAAAATTGAATATCATCAACGAGAAGAACATCATATTGATTAAATGAATCTTTAAATTTTTCAATATCATTAATATTTTGTTTAATAATTTCTGGTACCATACGGCCAAATTCTTCAGAAGATAAGTAAAGTACTTTTTTTTGATTATTATATTTTGTTAATA…
8Ps39	49.125272, 4.763932	Pisum sativum	Hans	Marne	2023-05-30	308	312	163	163	246	250	196	196	131	141	264	264	320	320	unique	II	1			1	1	1		1	TGCTTTAGGACCTGGTGGATTATCACGTGATCGTGCTAGTTTAGAAGTTCGTGATGTTCACTATTCTCACTATGGAAGAATTTGTCCAATTGAAACTCCTGAAGGACCTAATATTGGTTTAATCAATAATTTAGCCACTTATGCTCGTATTAATGAATACGGTTTTATTGAAACACCTTACCGTCAAGTAATTGCAGGTAAAATTACTAATGAAATTAAATATTTAACTGCCGGTGAAGAAAAGAATTATATCATTGCACAAGCTAATATTGAATTAGATACTAATAATGTTATTAAAAATAATAATGTTATTGCTCGTAGTAATGGTCAAAATATTATTGTTGGACCAAACGAAGTTGAATATATTGATGTTTCACCAAAACAAATTGTGTCAATAGC…	TGCTTGGATCATAATTTAAAGACTTAATTTTTTCTTTTAAAATAATTAATGAANTTTCAAAATCTGGTGAATCAATACCAACACTTAAACCACTTTGAAATCTTGAAACATTTCTTTCTTNAAAACCATATAAATCATCAGGATGTTTATCTGATGTAATAACAATTTGTTTTTGTTTGTTAACAAAGCTATTAAATATATGAAAAAATATTTCATTTGTTTTACTACGATTAGCTAAAAATTGAATATCATCAACGAGAAGAACATCGTATTGATTAAATGAATCTTTAAATTTTTCAATATCATTAATATTTTGTTTAATAATTTCTGGTACMATACGGCCAAATTCTTCAGAAGATAAGTAAAGTACTTTTTTTTGATTATTATATTTTGTTAATA…
9Ms1	49.010473, 4.591620	Medicago sativa	Tilloy-et-Bellay	Marne	2023-05-30	306	310	161	163	248	248	194	198	117	149	278	288	310	312	unique	I	1		1				1	1	TGCTTTAGGACCTGGCGGATTATCACGTGATCGTGCTAGTTTAGAAGTTCGTGATGTTCACTATTCTCACTATGGAAGAATTTGTCCAATTGAAACTCCTGAAGGGCCTAATATTGGTTTAATCAATAATTTAGCCACTTATGCTCGTACTAATGAATACGGTTTTATTGAAACACCTTACCGTCAAGTAATTGCAGGTAAAATTACTAATGAAATTAAATATTTAACTGCCGGTGAAGAAAAGAATTATATCATTGCACAAGCTAATATTGAATTAGATACTAATAATGTTATTAAAAATAATAATGTTATTGCTCGTAGTAATGGTCAAAATATTATTGTTGGACCAAACGAAGTTGAATATATTGATGTTTCGCCAAAACAAATTGTGTCAATAGC…	TGCTTGGATCATAATTTAAAGACTTAATTTTTTCTTTTAAAATAGTTAATGAAGTTTCAAAATCTGGTGAATCAATACCAACACTTAAACCACTTTGAAATCTTGAAACATTTCTTTCTTCAAAACCATATAAATCATCAGGATGTTTATCTGATGTAATAACAATTTGTTTTTGTTTGTTAACAAAGCTATTAAATATATGAAAAAATATTTCATTTGTTTTACTACGATTAGCTAAAAATTGAATATCATCAACGAGAAGAACATCGTATTGATTAAATGAATCTTTAAATTTTTCAATATCATTAATATTTTGTTTAATAATTTCTGGTACCATACGGCCAAATTCTTCAGAAGATAAGTAAAGTACTTTTTTTTGATTATTATATTTTGTTAATA…
9Ms10	49.010473, 4.591620	Medicago sativa	Tilloy-et-Bellay	Marne	2023-05-30	310	310	165	175	248	248	194	196	117	123	280	288	312	312	unique	II	1		1	1			1	1	TGCTTTAGGACCTGGTGGATTATCACGTGATCGTGCTAGTTTAGAAGTTCGTGATGTTCACTATTCTCACTATGGAAGAATTTGTCCAATTGAAACTCCTGAAGGACCTAATATTGGTTTAATCAATAATTTAGCCACTTATGCTCGTATTAATGAATACGGTTTTATTGAAACACCTTACCGTCAAGTAATTGCAGGTAAAATTACTAATGAAATTAAATATTTAACTGCCGGTGAAGAAAAGAATTATATCATTGCACAAGCTAATATTGAATTAGATACTAATAATGTTATTAAAAATAATAATGTTATTGCTCGTAGTAATGGTCAAAATATTATTGTTGGACCAAACGAAGTTGAATATATTGATGTTTCACCAAAACAAATTGTGTCAATAGC…	TGCTTGGATCATAATTTAAAGACTTAATTTTTTCTTTTAAAATAATTAATGAANTTTCAAAATCTGGTGAATCAATACCAACACTTAAACCACTTTGAAATCTTGAAACATTTCTTTCTTNAAAACCATATAAATCATCAGGATGTTTATCTGATGTAATAACAATTTGTTTTTGTTTGTTAACAAAGCTATTAAATATATGAAAAAATATTTCATTTGTTTTACTACGATTAGCTAAAAATTGAATATCATCAACGAGAAGAACATCGTATTGATTAAATGAATCTTTAAATTTTTCAATATCATTAATATTTTGTTTAATAATTTCTGGTACCATACGGCCAAATTCTTCAGAAGATAAGTAAAGTACTTTTTTTTGATTATTATATTTTGTTAATA…
9Ms11	49.010473, 4.591620	Medicago sativa	Tilloy-et-Bellay	Marne	2023-05-30	306	310	164	165	270	274	194	194	121	149	278	288	308	308	unique	III	1		1				1	1	TGCTTTAGGACCTGGTGGATTATCACGTGATCGTGCTAGTTTAGAAGTTCGTGATGTTCACTATTCTCACTGTGGAAGAATTTGTCCAATTGAAACTCCTGAAGGACCTAATATTGGTTTAATCAATAATTTAGCCACTTATGCTCGTATTAATGAATACGGTTTTATTGAAACACCTTACCGTCAAGTAATTGCAGGTAAAATTACTAATGAAATTAAATATTTAACTGCCGGTGAAGAAAAGAATTATATCATTGCACAAGCTAATATTGAATTAGATACTAATAATGTTATTAAAAATAATAATGTTATTGCTCGTAGTAATGGTCAAAATATTATTGTTGGACCAAACGAAGTTGAATATATTGATGTTTCACCAAAACAAATTGTGTCAATAGC…	TGCTTGGATCATAATTTAAAGACTTAATTTTTTCTTTTAAAATAATTAATGAAGTTTCAAAATCTGGTGAATCAATACCAACACTTAAACCACTTTGAAATCTTGAAACATTTCTTTCTTCAAAACCATATAAATCATCAGGATGTTTATCTGATGTAATAACAATTTGTTTTTGTTTGTTAACAAAGCTATTAAATATATGAAAAAATATTTCATTTGTTTTACTACGATTAGCTAAAAATTGAATATCATCAACGAGAAGAACATCATATTGATTAAATGAATCTTTAAATTTTTCAATATCATTAATATTTTGTTTAATAATTTCTGGTACCATACGGCCAAATTCTTCAGAAGATAAGTAAAGTACTTTTTTTTGATTATTATATTTTGTTAATA…
9Ms13	49.010473, 4.591620	Medicago sativa	Tilloy-et-Bellay	Marne	2023-05-30	308	310	165	175	254	276	196	198	117	117	278	278	308	320	unique	II	1		1	1			1	1	TGCTTTAGGACCTGGTGGATTATCACGTGATCGTGCTAGTTTAGAAGTTCGTGATGTTCACTATTCTCACTATGGAAGAATTTGTCCAATTGAAACTCCTGAAGGACCTAATATTGGTTTAATCAATAATTTAGCCACTTATGCTCGTATTAATGAATACGGTTTTATTGAAACACCTTACCGTCAAGTAATTGCAGGTAAAATTACTAATGAAATTAAATATTTAACTGCCGGTGAAGAAAAGAATTATATCATTGCACAAGCTAATATTGAATTAGATACTAATAATGTTATTAAAAATAATAATGTTATTGCTCGTAGTAATGGTCAAAATATTATTGTTGGACCAAACGAAGTTGAATATATTGATGTTTCACCAAAACAAATTGTGTCAATAGC…	TGCTTGGATCATAATTTAAAGACTTAATTTTTTCTTTTAAAATAATTAATGAANTTTCAAAATCTGGTGAATCAATACCAACACTTAAACCACTTTGAAATCTTGAAACATTTCTTTCTTNAAAACCATATAAATCATCAGGATGTTTATCTGATGTAATAACAATTTGTTTTTGTTTGTTAACAAAGCTATTAAATATATGAAAAAATATTTCATTTGTTTTACTACGATTAGCTAAAAATTGAATATCATCAACGAGAAGAACATCGTATTGATTAAATGAATCTTTAAATTTTTCAATATCATTAATATTTTGTTTAATAATTTCTGGTACMATACGGCCAAATTCTTCAGAAGATAAGTAAAGTACTTTTTTTTGATTATTATATTTTGTTAATA…
9Ms18	49.010473, 4.591620	Medicago sativa	Tilloy-et-Bellay	Marne	2023-05-30	308	310	167	173	248	270	194	196	117	117	264	280	310	318	unique	I	1		1				1	1	TGCTTTAGGACCTGGCGGATTATCACGTGATCGTGCTAGTTTAGAAGTTCGTGATGTTCACTATTCTCACTATGGAAGAATTTGTCCAATTGAAACTCCTGAAGGGCCTAATATTGGTTTAATCAATAATTTAGCCACTTATGCTCGTACTAATGAATACGGTTTTATTGAAACACCTTACCGTCAAGTAATTGCAGGTAAAATTACTAATGAAATTAAATATTTAACTGCCGGTGAAGAAAAGAATTATATCATTGCACAAGCTAATATTGAATTAGATACTAATAATGTTATTAAAAATAATAATGTTATTGCTCGTAGTAATGGTCAAAATATTATTGTTGGACCAAACGAAGTTGAATATATTGATGTTTCGCCAAAACAAATTGTGTCAATAGC…	TGCTTGGATCATAATTTAAAGACTTAATTTTTTCTTTTAAAATAGTTAATGAAGTTTCAAAATCTGGTGAATCAATACCAACACTTAAACCACTTTGAAATCTTGAAACATTTCTTTCTTCAAAACCATATAAATCATCAGGATGTTTATCTGATGTAATAACAATTTGTTTTTGTTTGTTAACAAAGCTATTAAATATATGAAAAAATATTTCATTTGTTTTACTACGATTAGCTAAAAATTGAATATCATCAACGAGAAGAACATCGTATTGATTAAATGAATCTTTAAATTTTTCAATATCATTAATATTTTGTTTAATAATTTCTGGTACCATACGGCCAAATTCTTCAGAAGATAAGTAAAGTACTTTTTTTTGATTATTATATTTTGTTAATA…
9Ms19	49.010473, 4.591620	Medicago sativa	Tilloy-et-Bellay	Marne	2023-05-30	308	310	175	175	248	270	194	196	117	117	272	278	310	310	unique	III	1		1				1	1	TGCTTTAGGACCTGGTGGATTATCACGTGATCGTGCTAGTTTAGAAGTTCGTGATGTTCACTATTCTCACTGTGGAAGAATTTGTCCAATTGAAACTCCTGAAGGACCTAATATTGGTTTAATCAATAATTTAGCCACTTATGCTCGTATTAATGAATACGGTTTTATTGAAACACCTTACCGTCAAGTAATTGCAGGTAAAATTACTAATGAAATTAAATATTTAACTGCCGGTGAAGAAAAGAATTATATCATTGCACAAGCTAATATTGAATTAGATACTAATAATGTTATTAAAAATAATAATGTTATTGCTCGTAGTAATGGTCAAAATATTATTGTTGGACCAAACGAAGTTGAATATATTGATGTTTCACCAAAACAAATTGTGTCAATAGC…	TGCTTGGATCATAATTTAAAGACTTAATTTTTTCTTTTAAAATAATTAATGAAGTTTCAAAATCTGGTGAATCAATACCAACACTTAAACCACTTTGAAATCTTGAAACATTTCTTTCTTCAAAACCATATAAATCATCAGGATGTTTATCTGATGTAATAACAATTTGTTTTTGTTTGTTAACAAAGCTATTAAATATATGAAAAAATATTTCATTTGTTTTACTACGATTAGCTAAAAATTGAATATCATCAACGAGAAGAACATCATATTGATTAAATGAATCTTTAAATTTTTCAATATCATTAATATTTTGTTTAATAATTTCTGGTACCATACGGCCAAATTCTTCAGAAGATAAGTAAAGTACTTTTTTTTGATTATTATATTTTGTTAATA…
9Ms2	49.010473, 4.591620	Medicago sativa	Tilloy-et-Bellay	Marne	2023-05-30	310	310	165	165	248	250	194	194	117	117	278	286	310	310	unique	III	1		1				1	1	TGCTTTAGGACCTGGTGGATTATCACGTGATCGTGCTAGTTTAGAAGTTCGTGATGTTCACTATTCTCACTGTGGAAGAATTTGTCCAATTGAAACTCCTGAAGGACCTAATATTGGTTTAATCAATAATTTAGCCACTTATGCTCGTATTAATGAATACGGTTTTATTGAAACACCTTACCGTCAAGTAATTGCAGGTAAAATTACTAATGAAATTAAATATTTAACTGCCGGTGAAGAAAAGAATTATATCATTGCACAAGCTAATATTGAATTAGATACTAATAATGTTATTAAAAATAATAATGTTATTGCTCGTAGTAATGGTCAAAATATTATTGTTGGACCAAACGAAGTTGAATATATTGATGTTTCACCAAAACAAATTGTGTCAATAGC…	TGCTTGGATCATAATTTAAAGACTTAATTTTTTCTTTTAAAATAATTAATGAAGTTTCAAAATCTGGTGAATCAATACCAACACTTAAACCACTTTGAAATCTTGAAACATTTCTTTCTTCAAAACCATATAAATCATCAGGATGTTTATCTGATGTAATAACAATTTGTTTTTGTTTGTTAACAAAGCTATTAAATATATGAAAAAATATTTCATTTGTTTTACTACGATTAGCTAAAAATTGAATATCATCAACGAGAAGAACATCATATTGATTAAATGAATCTTTAAATTTTTCAATATCATTAATATTTTGTTTAATAATTTCTGGTACCATACGGCCAAATTCTTCAGAAGATAAGTAAAGTACTTTTTTTTGATTATTATATTTTGTTAATA…
9Ms20	49.010473, 4.591620	Medicago sativa	Tilloy-et-Bellay	Marne	2023-05-30	308	310	163	171	248	270	194	194	117	145	276	278	310	310	unique	II	1		1				1	1	TGCTTTAGGACCTGGTGGATTATCACGTGATCGTGCTAGTTTAGAAGTTCGTGATGTTCACTATTCTCACTATGGAAGAATTTGTCCAATTGAAACTCCTGAAGGACCTAATATTGGTTTAATCAATAATTTAGCCACTTATGCTCGTATTAATGAATACGGTTTTATTGAAACACCTTACCGTCAAGTAATTGCAGGTAAAATTACTAATGAAATTAAATATTTAACTGCCGGTGAAGAAAAGAATTATATCATTGCACAAGCTAATATTGAATTAGATACTAATAATGTTATTAAAAATAATAATGTTATTGCTCGTAGTAATGGTCAAAATATTATTGTTGGACCAAACGAAGTTGAATATATTGATGTTTCACCAAAACAAATTGTGTCAATAGC…	TGCTTGGATCATAATTTAAAGACTTAATTTTTTCTTTTAAAATAATTAATGAANTTTCAAAATCTGGTGAATCAATACCAACACTTAAACCACTTTGAAATCTTGAAACATTTCTTTCTTNAAAACCATATAAATCATCAGGATGTTTATCTGATGTAATAACAATTTGTTTTTGTTTGTTAACAAAGCTATTAAATATATGAAAAAATATTTCATTTGTTTTACTACGATTAGCTAAAAATTGAATATCATCAACGAGAAGAACATCGTATTGATTAAATGAATCTTTAAATTTTTCAATATCATTAATATTTTGTTTAATAATTTCTGGTACNATACGGCCAAATTCTTCAGAAGATAAGTAAAGTACTTTTTTTTGATTATTATATTTTGTTAATA…
9Ms21	49.010473, 4.591620	Medicago sativa	Tilloy-et-Bellay	Marne	2023-05-30	310	310	161	165	248	270	182	194	117	117	278	278	318	318	unique	I	1							1	TGCTTTAGGACCTGGCGGATTATCACGTGATCGTGCTAGTTTAGAAGTTCGTGATGTTCACTATTCTCACTATGGAAGAATTTGTCCAATTGAAACTCCTGAAGGGCCTAATATTGGTTTAATCAATAATTTAGCCACTTATGCTCGTACTAATGAATACGGTTTTATTGAAACACCTTACCGTCAAGTAATTGCAGGTAAAATTACTAATGAAATTAAATATTTAACTGCCGGTGAAGAAAAGAATTATATCATTGCACAAGCTAATATTGAATTAGATACTAATAATGTTATTAAAAATAATAATGTTATTGCTCGTAGTAATGGTCAAAATATTATTGTTGGACCAAACGAAGTTGAATATATTGATGTTTCGCCAAAACAAATTGTGTCAATAGC…	TGCTTGGATCATAATTTAAAGACTTAATTTTTTCTTTTAAAATAGTTAATGAAGTTTCAAAATCTGGTGAATCAATACCAACACTTAAACCACTTTGAAATCTTGAAACATTTCTTTCTTCAAAACCATATAAATCATCAGGATGTTTATCTGATGTAATAACAATTTGTTTTTGTTTGTTAACAAAGCTATTAAATATATGAAAAAATATTTCATTTGTTTTACTACGATTAGCTAAAAATTGAATATCATCAACGAGAAGAACATCGTATTGATTAAATGAATCTTTAAATTTTTCAATATCATTAATATTTTGTTTAATAATTTCTGGTACCATACGGCCAAATTCTTCAGAAGATAAGTAAAGTACTTTTTTTTGATTATTATATTTTGTTAATA…
9Ms24	49.010473, 4.591620	Medicago sativa	Tilloy-et-Bellay	Marne	2023-05-30	308	310	161	171	248	276	194	196	117	123	278	280	308	310	unique	I	1		1				1	1	TGCTTTAGGACCTGGCGGATTATCACGTGATCGTGCTAGTTTAGAAGTTCGTGATGTTCACTATTCTCACTATGGAAGAATTTGTCCAATTGAAACTCCTGAAGGGCCTAATATTGGTTTAATCAATAATTTAGCCACTTATGCTCGTACTAATGAATACGGTTTTATTGAAACACCTTACCGTCAAGTAATTGCAGGTAAAATTACTAATGAAATTAAATATTTAACTGCCGGTGAAGAAAAGAATTATATCATTGCACAAGCTAATATTGAATTAGATACTAATAATGTTATTAAAAATAATAATGTTATTGCTCGTAGTAATGGTCAAAATATTATTGTTGGACCAAACGAAGTTGAATATATTGATGTTTCGCCAAAACAAATTGTGTCAATAGC…	TGCTTGGATCATAATTTAAAGACTTAATTTTTTCTTTTAAAATAGTTAATGAAGTTTCAAAATCTGGTGAATCAATACCAACACTTAAACCACTTTGAAATCTTGAAACATTTCTTTCTTCAAAACCATATAAATCATCAGGATGTTTATCTGATGTAATAACAATTTGTTTTTGTTTGTTAACAAAGCTATTAAATATATGAAAAAATATTTCATTTGTTTTACTACGATTAGCTAAAAATTGAATATCATCAACGAGAAGAACATCGTATTGATTAAATGAATCTTTAAATTTTTCAATATCATTAATATTTTGTTTAATAATTTCTGGTACCATACGGCCAAATTCTTCAGAAGATAAGTAAAGTACTTTTTTTTGATTATTATATTTTGTTAATA…
9Ms25	49.010473, 4.591620	Medicago sativa	Tilloy-et-Bellay	Marne	2023-05-30	308	310	165	175	266	274	194	196	117	123	278	278	314	318	unique	I	1		1				1	1	TGCTTTAGGACCTGGCGGATTATCACGTGATCGTGCTAGTTTAGAAGTTCGTGATGTTCACTATTCTCACTATGGAAGAATTTGTCCAATTGAAACTCCTGAAGGGCCTAATATTGGTTTAATCAATAATTTAGCCACTTATGCTCGTACTAATGAATACGGTTTTATTGAAACACCTTACCGTCAAGTAATTGCAGGTAAAATTACTAATGAAATTAAATATTTAACTGCCGGTGAAGAAAAGAATTATATCATTGCACAAGCTAATATTGAATTAGATACTAATAATGTTATTAAAAATAATAATGTTATTGCTCGTAGTAATGGTCAAAATATTATTGTTGGACCAAACGAAGTTGAATATATTGATGTTTCGCCAAAACAAATTGTGTCAATAGC…	TGCTTGGATCATAATTTAAAGACTTAATTTTTTCTTTTAAAATAGTTAATGAAGTTTCAAAATCTGGTGAATCAATACCAACACTTAAACCACTTTGAAATCTTGAAACATTTCTTTCTTCAAAACCATATAAATCATCAGGATGTTTATCTGATGTAATAACAATTTGTTTTTGTTTGTTAACAAAGCTATTAAATATATGAAAAAATATTTCATTTGTTTTACTACGATTAGCTAAAAATTGAATATCATCAACGAGAAGAACATCGTATTGATTAAATGAATCTTTAAATTTTTCAATATCATTAATATTTTGTTTAATAATTTCTGGTACCATACGGCCAAATTCTTCAGAAGATAAGTAAAGTACTTTTTTTTGATTATTATATTTTGTTAATA…
9Ms28	49.010473, 4.591620	Medicago sativa	Tilloy-et-Bellay	Marne	2023-05-30	302	310	165	175	248	248	194	194	117	117	278	280	316	318	unique	III	1		1				1	1	TGCTTTAGGACCTGGTGGATTATCACGTGATCGTGCTAGTTTAGAAGTTCGTGATGTTCACTATTCTCACTGTGGAAGAATTTGTCCAATTGAAACTCCTGAAGGACCTAATATTGGTTTAATCAATAATTTAGCCACTTATGCTCGTATTAATGAATACGGTTTTATTGAAACACCTTACCGTCAAGTAATTGCAGGTAAAATTACTAATGAAATTAAATATTTAACTGCCGGTGAAGAAAAGAATTATATCATTGCACAAGCTAATATTGAATTAGATACTAATAATGTTATTAAAAATAATAATGTTATTGCTCGTAGTAATGGTCAAAATATTATTGTTGGACCAAACGAAGTTGAATATATTGATGTTTCACCAAAACAAATTGTGTCAATAGC…	TGCTTGGATCATAATTTAAAGACTTAATTTTTTCTTTTAAAATAATTAATGAAGTTTCAAAATCTGGTGAATCAATACCAACACTTAAACCACTTTGAAATCTTGAAACATTTCTTTCTTCAAAACCATATAAATCATCAGGATGTTTATCTGATGTAATAACAATTTGTTTTTGTTTGTTAACAAAGCTATTAAATATATGAAAAAATATTTCATTTGTTTTACTACGATTAGCTAAAAATTGAATATCATCAACGAGAAGAACATCATATTGATTAAATGAATCTTTAAATTTTTCAATATCATTAATATTTTGTTTAATAATTTCTGGTACCATACGGCCAAATTCTTCAGAAGATAAGTAAAGTACTTTTTTTTGATTATTATATTTTGTTAATA…
9Ms30	49.010473, 4.591620	Medicago sativa	Tilloy-et-Bellay	Marne	2023-05-30	308	310	165	165	254	259	196	198	121	123	272	278	310	310	unique	III	1		1				1	1	TGCTTTAGGACCTGGTGGATTATCACGTGATCGTGCTAGTTTAGAAGTTCGTGATGTTCACTATTCTCACTGTGGAAGAATTTGTCCAATTGAAACTCCTGAAGGACCTAATATTGGTTTAATCAATAATTTAGCCACTTATGCTCGTATTAATGAATACGGTTTTATTGAAACACCTTACCGTCAAGTAATTGCAGGTAAAATTACTAATGAAATTAAATATTTAACTGCCGGTGAAGAAAAGAATTATATCATTGCACAAGCTAATATTGAATTAGATACTAATAATGTTATTAAAAATAATAATGTTATTGCTCGTAGTAATGGTCAAAATATTATTGTTGGACCAAACGAAGTTGAATATATTGATGTTTCACCAAAACAAATTGTGTCAATAGC…	TGCTTGGATCATAATTTAAAGACTTAATTTTTTCTTTTAAAATAATTAATGAAGTTTCAAAATCTGGTGAATCAATACCAACACTTAAACCACTTTGAAATCTTGAAACATTTCTTTCTTCAAAACCATATAAATCATCAGGATGTTTATCTGATGTAATAACAATTTGTTTTTGTTTGTTAACAAAGCTATTAAATATATGAAAAAATATTTCATTTGTTTTACTACGATTAGCTAAAAATTGAATATCATCAACGAGAAGAACATCATATTGATTAAATGAATCTTTAAATTTTTCAATATCATTAATATTTTGTTTAATAATTTCTGGTACCATACGGCCAAATTCTTCAGAAGATAAGTAAAGTACTTTTTTTTGATTATTATATTTTGTTAATA…
9Ms31*	49.010473, 4.591620	Medicago sativa	Tilloy-et-Bellay	Marne	2023-05-30	310	310	171	171	248	248	194	194	117	123	270	278	310	310	unique	II	1		1				1	1	TGCTTTAGGACCTGGTGGATTATCACGTGATCGTGCTAGTTTAGAAGTTCGTGATGTTCACTATTCTCACTATGGAAGAATTTGTCCAATTGAAACTCCTGAAGGACCTAATATTGGTTTAATCAATAATTTAGCCACTTATGCTCGTATTAATGAATACGGTTTTATTGAAACACCTTACCGTCAAGTAATTGCAGGTAAAATTACTAATGAAATTAAATATTTAACTGCCGGTGAAGAAAAGAATTATATCATTGCACAAGCTAATATTGAATTAGATACTAATAATGTTATTAAAAATAATAATGTTATTGCTCGTAGTAATGGTCAAAATATTATTGTTGGACCAAACGAAGTTGAATATATTGATGTTTCACCAAAACAAATTGTGTCAATAGC…	TGCTTGGATCATAATTTAAAGACTTAATTTTTTCTTTTAAAATAATTAATGAANTTTCAAAATCTGGTGAATCAATACCAACACTTAAACCACTTTGAAATCTTGAAACATTTCTTTCTTNAAAACCATATAAATCATCAGGATGTTTATCTGATGTAATAACAATTTGTTTTTGTTTGTTAACAAAGCTATTAAATATATGAAAAAATATTTCATTTGTTTTACTACGATTAGCTAAAAATTGAATATCATCAACGAGAAGAACATCGTATTGATTAAATGAATCTTTAAATTTTTCAATATCATTAATATTTTGTTTAATAATTTCTGGTACMATACGGCCAAATTCTTCAGAAGATAAGTAAAGTACTTTTTTTTGATTATTATATTTTGTTAATA…
9Ms32	49.010473, 4.591620	Medicago sativa	Tilloy-et-Bellay	Marne	2023-05-30	306	310	165	167	248	248	194	194	117	123	274	278	318	318	unique	II	1		1				1	1	TGCTTTAGGACCTGGTGGATTATCACGTGATCGTGCTAGTTTAGAAGTTCGTGATGTTCACTATTCTCACTATGGAAGAATTTGTCCAATTGAAACTCCTGAAGGACCTAATATTGGTTTAATCAATAATTTAGCCACTTATGCTCGTATTAATGAATACGGTTTTATTGAAACACCTTACCGTCAAGTAATTGCAGGTAAAATTACTAATGAAATTAAATATTTAACTGCCGGTGAAGAAAAGAATTATATCATTGCACAAGCTAATATTGAATTAGATACTAATAATGTTATTAAAAATAATAATGTTATTGCTCGTAGTAATGGTCAAAATATTATTGTTGGACCAAACGAAGTTGAATATATTGATGTTTCACCAAAACAAATTGTGTCAATAGC…	TGCTTGGATCATAATTTAAAGACTTAATTTTTTCTTTTAAAATAATTAATGAANTTTCAAAATCTGGTGAATCAATACCAACACTTAAACCACTTTGAAATCTTGAAACATTTCTTTCTTNAAAACCATATAAATCATCAGGATGTTTATCTGATGTAATAACAATTTGTTTTTGTTTGTTAACAAAGCTATTAAATATATGAAAAAATATTTCATTTGTTTTACTACGATTAGCTAAAAATTGAATATCATCAACGAGAAGAACATCGTATTGATTAAATGAATCTTTAAATTTTTCAATATCATTAATATTTTGTTTAATAATTTCTGGTACMATACGGCCAAATTCTTCAGAAGATAAGTAAAGTACTTTTTTTTGATTATTATATTTTGTTAATA…
9Ms4	49.010473, 4.591620	Medicago sativa	Tilloy-et-Bellay	Marne	2023-05-30	316	316	165	165	248	270	194	194	117	123	272	280	310	314	unique	III	1		1				1	1	TGCTTTAGGACCTGGTGGATTATCACGTGATCGTGCTAGTTTAGAAGTTCGTGATGTTCACTATTCTCACTGTGGAAGAATTTGTCCAATTGAAACTCCTGAAGGACCTAATATTGGTTTAATCAATAATTTAGCCACTTATGCTCGTATTAATGAATACGGTTTTATTGAAACACCTTACCGTCAAGTAATTGCAGGTAAAATTACTAATGAAATTAAATATTTAACTGCCGGTGAAGAAAAGAATTATATCATTGCACAAGCTAATATTGAATTAGATACTAATAATGTTATTAAAAATAATAATGTTATTGCTCGTAGTAATGGTCAAAATATTATTGTTGGACCAAACGAAGTTGAATATATTGATGTTTCACCAAAACAAATTGTGTCAATAGC…	TGCTTGGATCATAATTTAAAGACTTAATTTTTTCTTTTAAAATAATTAATGAAGTTTCAAAATCTGGTGAATCAATACCAACACTTAAACCACTTTGAAATCTTGAAACATTTCTTTCTTCAAAACCATATAAATCATCAGGATGTTTATCTGATGTAATAACAATTTGTTTTTGTTTGTTAACAAAGCTATTAAATATATGAAAAAATATTTCATTTGTTTTACTACGATTAGCTAAAAATTGAATATCATCAACGAGAAGAACATCATATTGATTAAATGAATCTTTAAATTTTTCAATATCATTAATATTTTGTTTAATAATTTCTGGTACCATACGGCCAAATTCTTCAGAAGATAAGTAAAGTACTTTTTTTTGATTATTATATTTTGTTAATA…
9Ms5	49.010473, 4.591620	Medicago sativa	Tilloy-et-Bellay	Marne	2023-05-30	310	310	163	167	248	276	194	194	123	145	278	284	312	318	unique	III	1		1				1	1	TGCTTTAGGACCTGGTGGATTATCACGTGATCGTGCTAGTTTAGAAGTTCGTGATGTTCACTATTCTCACTGTGGAAGAATTTGTCCAATTGAAACTCCTGAAGGACCTAATATTGGTTTAATCAATAATTTAGCCACTTATGCTCGTATTAATGAATACGGTTTTATTGAAACACCTTACCGTCAAGTAATTGCAGGTAAAATTACTAATGAAATTAAATATTTAACTGCCGGTGAAGAAAAGAATTATATCATTGCACAAGCTAATATTGAATTAGATACTAATAATGTTATTAAAAATAATAATGTTATTGCTCGTAGTAATGGTCAAAATATTATTGTTGGACCAAACGAAGTTGAATATATTGATGTTTCACCAAAACAAATTGTGTCAATAGC…	TGCTTGGATCATAATTTAAAGACTTAATTTTTTCTTTTAAAATAATTAATGAAGTTTCAAAATCTGGTGAATCAATACCAACACTTAAACCACTTTGAAATCTTGAAACATTTCTTTCTTCAAAACCATATAAATCATCAGGATGTTTATCTGATGTAATAACAATTTGTTTTTGTTTGTTAACAAAGCTATTAAATATATGAAAAAATATTTCATTTGTTTTACTACGATTAGCTAAAAATTGAATATCATCAACGAGAAGAACATCATATTGATTAAATGAATCTTTAAATTTTTCAATATCATTAATATTTTGTTTAATAATTTCTGGTACCATACGGCCAAATTCTTCAGAAGATAAGTAAAGTACTTTTTTTTGATTATTATATTTTGTTAATA…
9Ms6	49.010473, 4.591620	Medicago sativa	Tilloy-et-Bellay	Marne	2023-05-30	306	310	165	175	248	276	196	198	117	117	272	278	310	316	unique	III	1		1				1	1	TGCTTTAGGACCTGGTGGATTATCACGTGATCGTGCTAGTTTAGAAGTTCGTGATGTTCACTATTCTCACTGTGGAAGAATTTGTCCAATTGAAACTCCTGAAGGACCTAATATTGGTTTAATCAATAATTTAGCCACTTATGCTCGTATTAATGAATACGGTTTTATTGAAACACCTTACCGTCAAGTAATTGCAGGTAAAATTACTAATGAAATTAAATATTTAACTGCCGGTGAAGAAAAGAATTATATCATTGCACAAGCTAATATTGAATTAGATACTAATAATGTTATTAAAAATAATAATGTTATTGCTCGTAGTAATGGTCAAAATATTATTGTTGGACCAAACGAAGTTGAATATATTGATGTTTCACCAAAACAAATTGTGTCAATAGC…	TGCTTGGATCATAATTTAAAGACTTAATTTTTTCTTTTAAAATAATTAATGAAGTTTCAAAATCTGGTGAATCAATACCAACACTTAAACCACTTTGAAATCTTGAAACATTTCTTTCTTCAAAACCATATAAATCATCAGGATGTTTATCTGATGTAATAACAATTTGTTTTTGTTTGTTAACAAAGCTATTAAATATATGAAAAAATATTTCATTTGTTTTACTACGATTAGCTAAAAATTGAATATCATCAACGAGAAGAACATCATATTGATTAAATGAATCTTTAAATTTTTCAATATCATTAATATTTTGTTTAATAATTTCTGGTACCATACGGCCAAATTCTTCAGAAGATAAGTAAAGTACTTTTTTTTGATTATTATATTTTGTTAATA…
9Ms8	49.010473, 4.591620	Medicago sativa	Tilloy-et-Bellay	Marne	2023-05-30	312	312	165	167	248	270	190	194	117	121	272	280	312	342	unique	II	1		1				1	1	TGCTTTAGGACCTGGTGGATTATCACGTGATCGTGCTAGTTTAGAAGTTCGTGATGTTCACTATTCTCACTATGGAAGAATTTGTCCAATTGAAACTCCTGAAGGACCTAATATTGGTTTAATCAATAATTTAGCCACTTATGCTCGTATTAATGAATACGGTTTTATTGAAACACCTTACCGTCAAGTAATTGCAGGTAAAATTACTAATGAAATTAAATATTTAACTGCCGGTGAAGAAAAGAATTATATCATTGCACAAGCTAATATTGAATTAGATACTAATAATGTTATTAAAAATAATAATGTTATTGCTCGTAGTAATGGTCAAAATATTATTGTTGGACCAAACGAAGTTGAATATATTGATGTTTCACCAAAACAAATTGTGTCAATAGC…	TGCTTGGATCATAATTTAAAGACTTAATTTTTTCTTTTAAAATAATTAATGAANTTTCAAAATCTGGTGAATCAATACCAACACTTAAACCACTTTGAAATCTTGAAACATTTCTTTCTTNAAAACCATATAAATCATCAGGATGTTTATCTGATGTAATAACAATTTGTTTTTGTTTGTTAACAAAGCTATTAAATATATGAAAAAATATTTCATTTGTTTTACTACGATTAGCTAAAAATTGAATATCATCAACGAGAAGAACATCGTATTGATTAAATGAATCTTTAAATTTTTCAATATCATTAATATTTTGTTTAATAATTTCTGGTACMATACGGCCAAATTCTTCAGAAGATAAGTAAAGTACTTTTTTTTGATTATTATATTTTGTTAATA…
9Ms9	49.010473, 4.591620	Medicago sativa	Tilloy-et-Bellay	Marne	2023-05-30	308	312	165	165	248	262	194	196	117	117	268	272	300	308	unique	I	1		1				1	1	TGCTTTAGGACCTGGCGGATTATCACGTGATCGTGCTAGTTTAGAAGTTCGTGATGTTCACTATTCTCACTATGGAAGAATTTGTCCAATTGAAACTCCTGAAGGGCCTAATATTGGTTTAATCAATAATTTAGCCACTTATGCTCGTACTAATGAATACGGTTTTATTGAAACACCTTACCGTCAAGTAATTGCAGGTAAAATTACTAATGAAATTAAATATTTAACTGCCGGTGAAGAAAAGAATTATATCATTGCACAAGCTAATATTGAATTAGATACTAATAATGTTATTAAAAATAATAATGTTATTGCTCGTAGTAATGGTCAAAATATTATTGTTGGACCAAACGAAGTTGAATATATTGATGTTTCGCCAAAACAAATTGTGTCAATAGC…	TGCTTGGATCATAATTTAAAGACTTAATTTTTTCTTTTAAAATAGTTAATGAAGTTTCAAAATCTGGTGAATCAATACCAACACTTAAACCACTTTGAAATCTTGAAACATTTCTTTCTTCAAAACCATATAAATCATCAGGATGTTTATCTGATGTAATAACAATTTGTTTTTGTTTGTTAACAAAGCTATTAAATATATGAAAAAATATTTCATTTGTTTTACTACGATTAGCTAAAAATTGAATATCATCAACGAGAAGAACATCGTATTGATTAAATGAATCTTTAAATTTTTCAATATCATTAATATTTTGTTTAATAATTTCTGGTACCATACGGCCAAATTCTTCAGAAGATAAGTAAAGTACTTTTTTTTGATTATTATATTTTGTTAATA…
*Genome sequenced and established in this study.

## Sheet: Table S3
Table S3: Result of the sex induction of the 80 Spiroplasma-infected lines of pea aphid. Sex ratio is calculated as male/total offspring
Line	Spiroplasma clade	Sexual females	Parthenogenetic females	Males	Total offspring	Sex-ratio	Dead larvae
1Ms1	II	104	0	0	104	0	1
4Ms8	III	102	1	0	103	0	1
4Ms27	I	138	8	0	146	0	1
6Ms11	I	128	43	0	171	0	1
6Ms23	I	85	0	0	85	0	1
1Ms10	I	142	1	0	143	0	2
4Ms11	I	107	13	0	120	0	3
1Ms20	I	55	0	0	55	0	8
6Ms19	I	90	15	0	105	0	8
1Ms26	I	83	19	0	102	0	10
19Lc11	I	72	1	0	73	0	10
1Ms13	III	154	0	0	154	0	0
1Ms16	I	131	21	0	152	0	0
1Ms27	II	125	0	0	125	0	0
2Ps1A	III	27	0	0	27	0	0
4Ms2	III	72	4	0	76	0	0
4Ms5	I	120	18	0	138	0	0
4Ms10	III	199	27	0	226	0	0
4Ms25	III	134	10	0	144	0	0
6Ms4	II	116	0	0	116	0	0
9Ms18	I	141	28	0	169	0	0
9Ms19	III	112	11	0	123	0	0
9Ms21	I	20	1	0	21	0	0
9Ms31	II	107	0	0	107	0	0
14Ms8	III	160	47	0	207	0	0
19Lc10	III	139	25	0	164	0	0
19Lc13	III	118	6	0	124	0	0
19Lc16	I	58	0	0	58	0	0
19Lc17	I	84	9	0	93	0	0
20Ov15A	I	96	0	0	96	0	0
20Ov73A	I	139	0	0	139	0	0
24Ms18A	II	82	12	0	94	0	0
9Ms30	III	83	31	1	115	0.00869565	1
20Ov17A	I	43	0	1	44	0.0227273	8
1Ms15G	III	113	3	1	117	0.00854701	0
9Ms25	I	128	22	1	151	0.00662252	0
14Ms20	III	19	0	1	20	0.05	0
19Lc22	III	50	0	1	51	0.0196078	0
14Ms16	III	108	0	2	110	0.0181818	1
6Ms35	II	87	23	2	112	0.0178571	0
9Ms4	III	71	0	2	73	0.0273973	0
1Ms15R	III	134	2	3	139	0.0215827	0
4Ms16	III	70	0	3	73	0.0410959	0
9Ms20	II	89	0	3	92	0.0326087	0
9Ms1	I	79	0	4	83	0.0481928	7
1Ms19	I	96	0	4	100	0.04	0
4Ms22	III	44	0	4	48	0.0833333	0
9Ms10	II	96	4	4	104	0.0384615	0
14Ms15	III	112	15	4	131	0.0305344	0
9Ms32	II	125	0	5	130	0.0384615	1
1Ms11	II	117	2	5	124	0.0403226	0
9Ms13	II	111	16	5	132	0.0378788	0
19Lc21	III	65	7	5	77	0.0649351	0
22Cor14A	III	49	17	5	71	0.0704225	0
9Ms11	III	47	0	6	53	0.113208	0
1Ms4	III	101	0	7	108	0.0648148	0
9Ms6	III	66	0	7	73	0.0958904	0
14Ms2	III	128	3	7	138	0.0507246	0
14Ms10	III	86	22	7	115	0.0608696	0
4Ms1	III	99	0	8	107	0.0747664	2
9Ms2	III	36	0	8	44	0.181818	0
6Ms17	III	73	0	9	82	0.109756	0
19Lc1	III	90	9	10	109	0.0917431	0
1Ms8	III	59	0	13	72	0.180556	0
9Ms8	II	61	0	14	75	0.186667	0
9Ms28	III	75	14	15	104	0.144231	0
6Ms2	III	97	6	16	119	0.134454	0
9Ms5	III	77	0	19	96	0.197917	0
14Ms5	III	69	2	19	90	0.211111	0
6Ms26	II	94	3	22	119	0.184874	0
14Ms3	III	58	0	22	80	0.275	0
20Ov78A	III	74	3	24	101	0.237624	0
6Ms27	III	41	0	25	66	0.378788	0
14Ms17	III	80	0	25	105	0.238095	0
6Ms34	II	66	0	28	94	0.297872	0
19Lc15	III	60	1	28	89	0.314607	0
6Ms28	II	117	0	33	150	0.22	0
24Ms16A	III	31	13	45	89	0.505618	0

## Sheet: Table S4
Table S4: Result of the sex induction of the selected Spiroplasma-infected lines of pea aphid with sequenced Spiroplasma genome. Sex ratio is calculated as male/total offspring
Line	Clade of Spiroplasma	Replicate	Sexual females	Males	Parthenogenetic females	Dead larvae	Total alive offspring	Sex-ratio
1Ms19	I	1	17	0	0	0	17	0
1Ms19	I	2	23	1	1	3	25	0.04
1Ms19	I	3	16	2	0	2	18	0.111111
1Ms19	I	4	35	1	3	0	39	0.025641
1Ms19	I	5	20	0	0	0	20	0
1Ms19	I	6	49	0	0	3	49	0
1Ms19	I	7	15	3	0	1	18	0.166667
1Ms19	I	8	32	1	0	0	33	0.030303
1Ms20	I	1	46	0	5	0	51	0
1Ms20	I	2	22	0	0	2	22	0
1Ms20	I	3	13	0	0	3	13	0
1Ms20	I	4	13	0	0	0	13	0
1Ms20	I	5	32	0	0	2	32	0
1Ms20	I	6	19	0	0	0	19	0
1Ms20	I	7	17	0	0	0	17	0
1Ms20	I	8	37	0	4	0	41	0
1Ms20	I	9	18	0	0	3	18	0
6Ms28	II	1	43	4	0	0	47	0.0851064
6Ms28	II	2	33	3	0	0	36	0.0833333
6Ms28	II	3	24	15	0	0	39	0.384615
6Ms28	II	4	44	5	0	0	49	0.102041
6Ms28	II	5	43	4	0	0	47	0.0851064
6Ms28	II	6	48	4	0	0	52	0.0769231
6Ms28	II	7	49	3	0	0	52	0.0576923
6Ms28	II	8	46	4	0	0	50	0.08
6Ms28	II	9	49	6	0	0	55	0.109091
6Ms28	II	10	36	6	0	0	42	0.142857
9Ms31	II	1	21	0	0	0	21	0
9Ms31	II	2	17	4	0	0	21	0.190476
9Ms31	II	3	29	0	0	0	29	0
9Ms31	II	4	22	4	0	0	26	0.153846
9Ms31	II	5	24	0	0	0	24	0
9Ms31	II	6	31	0	0	0	31	0
9Ms31	II	7	39	0	0	0	39	0
9Ms31	II	8	28	0	0	0	28	0
9Ms31	II	9	29	0	0	0	29	0
9Ms31	II	10	43	0	0	0	43	0
14Ms10	III	1	8	22	4	0	34	0.647059
14Ms10	III	2	20	15	1	0	36	0.416667
14Ms10	III	3	25	13	0	0	38	0.342105
14Ms10	III	4	19	20	0	0	39	0.512821
14Ms10	III	5	20	11	0	0	31	0.354839
14Ms10	III	6	51	0	0	0	51	0
14Ms10	III	7	26	20	0	0	46	0.434783
14Ms10	III	8	17	8	0	0	25	0.32
14Ms10	III	9	31	1	0	0	32	0.03125
14Ms10	III	10	48	2	0	0	50	0.04
4Ms2	III	1	26	4	0	0	30	0.133333
4Ms2	III	2	32	5	0	0	37	0.135135
4Ms2	III	3	40	4	0	0	44	0.0909091
4Ms2	III	4	24	0	0	0	24	0
4Ms2	III	5	36	0	0	0	36	0
4Ms2	III	6	50	0	3	0	53	0
4Ms2	III	7	64	0	0	0	64	0
4Ms2	III	8	50	0	0	0	50	0
4Ms2	III	9	22	0	0	0	22	0
6Ms27	III	1	2	12	0	0	14	0.857143
6Ms27	III	2	13	7	0	0	20	0.35
6Ms27	III	3	9	0	0	0	9	0
6Ms27	III	4	10	8	0	0	18	0.444444
6Ms27	III	5	11	5	0	0	16	0.3125
6Ms27	III	6	9	4	0	0	13	0.307692
6Ms27	III	7	7	8	0	0	15	0.533333
6Ms27	III	8	4	7	0	0	11	0.636364
6Ms27	III	9	19	1	0	0	20	0.05
L9Ms07-amp		1	5	8	3	0	16	0.5
L9Ms07-amp		2	3	0	0	0	3	0
L9Ms07-amp		3	9	0	6	0	15	0
L9Ms07-amp		4	2	10	2	0	14	0.714286
L9Ms07-amp		5	3	13	0	0	16	0.8125
L9Ms07-amp		6	1	11	0	0	12	0.916667
L9Ms07-amp		7	10	1	3	0	14	0.0714286
L9Ms07-amp		8	4	2	0	0	6	0.333333
L9Ms07-amp		9	4	10	0	0	14	0.714286
L9Ms07-amp		10	8	2	16	0	26	0.0769231

## Sheet: Table S5
Table S5. BLAST-based similarity of plasmids encoded by pea aphid–associated Spiroplasma strains.
Strain	Description	Max Score	Total Score	Query Cover	E value	Per. Ident	Acc. Len	Accession
Clade I plasmid (S1MS_19)	Spiroplasma ixodetis sAp269 plasmid pSAP_1	47291	787300	1	0	0.998	84051	AP028956.1
	Spiroplasma endosymbiont of Colias croceus isolate 54816, chromosome: 1	5435	6338000	0.67	0	0.9544	2449395	OZ026536.1
	Spiroplasma ixodetis sAp269 chromosome	7070	8781000	0.63	0	0.9835	1476172	AP028955.1
	Spiroplasma endosymbiont of Zeiraphera isertana isolate 54782, chromosome: 1	2449	1464000	0.56	0	0.9724	2363561	OZ034965.1
	Spiroplasma ixodetis Y32 plasmid pSIXOD1	2503	221600	0.24	0	0.9217	142944	CP127040.1
	Spiroplasma endosymbiont of Nomada ruficornis isolate 54794, chromosome: 1	5973	38775	0.22	0	0.9583	1583009	OZ034962.1
	Spiroplasma endosymbiont of Nomada rufipes isolate 96966ad8-a23b-4aab-bed6-13aa38558226, chromosome: 1	6257	25292	0.21	0	0.9514	1155877	OZ195517.1
	Spiroplasma endosymbiont of Polydrusus pterygomalis isolate f60024fe-efdc-4729-9a9f-f0b2b2b8ca61, chromosome: 1	2505	20134	0.17	0	0.8709	1385709	OZ034964.1
	Spiroplasma ixodetis sAtri plasmid psAtri1	7129	17484	0.14	0	0.9696	42797	CP117529.1
	Spiroplasma ixodetis Y32 plasmid pSIXOD4	2929	5264	0.05	0	0.9673	10792	CP127043.1
Clade II plasmid (S6Ms28)	Spiroplasma ixodetis sAp269 plasmid pSAP_1	3541	338400	0.57	0	0.9575	84051	AP028956.1
	Spiroplasma endosymbiont of Colias croceus isolate 54816, chromosome: 1	2447	2044000	0.52	0	0.9842	2449395	OZ026536.1
	Spiroplasma ixodetis sAp269 chromosome	3607	4062000	0.49	0	0.9474	1476172	AP028955.1
	Spiroplasma endosymbiont of Zeiraphera isertana isolate 54782, chromosome: 1	2383	1972000	0.44	0	0.981	2363561	OZ034965.1
	Spiroplasma endosymbiont of Apeira syringaria isolate 54778, chromosome: 1	2663	4284000	0.39	0	0.8741	2002988	OZ026543.1
	Spiroplasma endosymbiont of Amphimallon solstitiale isolate 54757, chromosome: 1	2542	1620000	0.33	0	0.9874	2118897	OZ034999.1
	Spiroplasma endosymbiont of Panzeria rudis isolate 54772, chromosome: 1	2676	1737000	0.3	0	0.9351	1376578	OZ026460.1
	Spiroplasma ixodetis sAtri plasmid psAtri1	3243	11388	0.14	0	0.8975	42797	CP117529.1
	Spiroplasma endosymbiont of Polydrusus pterygomalis isolate f60024fe-efdc-4729-9a9f-f0b2b2b8ca61, chromosome: 1	2324	15424	0.1	0	0.8822	1385709	OZ034964.1
	Spiroplasma ixodetis Y32 plasmid pSIXOD4	4434	9657	0.09	0	0.9609	10792	CP127043.1
Clade III plasmid 1 (S4Ms2)	Spiroplasma ixodetis sAp269 plasmid pSAP_1	6455	836100	0.56	0	0.9819	84051	AP028956.1
131301	Spiroplasma ixodetis sAp269 chromosome	6920	10480000	0.48	0	0.9869	1476172	AP028955.1
	Spiroplasma endosymbiont of Acasis viretata isolate 54777, chromosome: 1	7092	5730000	0.43	0	0.9949	1484762	OZ035019.1
	Spiroplasma endosymbiont of Melieria omissa isolate 7b93cfef-5182-4d29-b531-169777273f43, chromosome: 1	7016	4506000	0.35	0	0.9915	1620688	OZ035012.1
	Spiroplasma ixodetis sHm, complete genome	6968	3218000	0.35	0	0.9887	2102039	AP026933.1
	Spiroplasma endosymbiont of Tricholauxania praeusta isolate 54767, chromosome: 1	7081	941900	0.33	0	0.9944	1495235	OZ026450.1
	Spiroplasma endosymbiont of Apeira syringaria isolate 54778, chromosome: 1	6935	2958000	0.27	0	0.9925	2002988	OZ026543.1
	Spiroplasma endosymbiont of Panzeria rudis isolate 54772, chromosome: 1	7064	1356000	0.26	0	0.9936	1376578	OZ026460.1
	Spiroplasma endosymbiont of Monopis laevigella isolate 54807, chromosome: 1	7081	1768000	0.19	0	0.9944	1381161	OZ026473.1
	Spiroplasma ixodetis sAtri plasmid psAtri1	7116	18112	0.11	0	0.9875	42797	CP117529.1
Clade III plasmid 2 (S4Ms2)	Spiroplasma ixodetis sAtri plasmid psAtri3	12781	16924	0.51	0	0.9027	19639	CP117531.1
27015	Spiroplasma ixodetis sAtri plasmid psAtri1	7592	22438	0.5	0	0.9399	42797	CP117529.1
	Spiroplasma ixodetis sAp269 chromosome	3142	703400	0.49	0	0.8855	1476172	AP028955.1
	Spiroplasma ixodetis sHm plasmid pSHM_1	10406	12569	0.46	0	0.8614	20119	AP026934.1
	Spiroplasma endosymbiont of Acasis viretata isolate 54777, chromosome: 1	2460	188800	0.39	0	0.9466	1484762	OZ035019.1
	Spiroplasma ixodetis sAtri plasmid psAtri6	4975	11173	0.37	0	0.8828	18402	CP117534.1
	Spiroplasma endosymbiont of Colias croceus isolate 54816, chromosome: 1	2562	685600	0.37	0	0.8983	2449395	OZ026536.1
	Spiroplasma endosymbiont of Amphimallon solstitiale isolate 54757, chromosome: 1	3480	345900	0.35	0	0.8693	2118897	OZ034999.1
	Spiroplasma ixodetis sAp269 plasmid pSAP_1	2350	54735	0.24	0	0.9733	84051	AP028956.1
	Spiroplasma ixodetis Y32 plasmid pSIXOD4	2678	6063	0.2	0	0.8964	10792	CP127043.1
Clade III plasmid 3 (S4Ms2)	Spiroplasma ixodetis sAp269 plasmid pSAP_1	1755	132700	0.44	0	0.9405	84051	AP028956.1
23175	Spiroplasma ixodetis sAp269 chromosome	1881	1862000	0.42	0	0.9368	1476172	AP028955.1
	Spiroplasma endosymbiont of Villa modesta isolate 54763, chromosome: 1	1868	1396000	0.4	0	0.9549	1970454	OZ034992.1
	Spiroplasma endosymbiont of Dasysyrphus albostriatus isolate 54770, chromosome: 1	1633	468900	0.31	0	0.9249	1764474	OZ026447.1
	Spiroplasma endosymbiont of Tricholauxania praeusta isolate 54767, chromosome: 1	1561	189200	0.3	0	0.9103	1495235	OZ026450.1
	Spiroplasma endosymbiont of Acasis viretata isolate 54777, chromosome: 1	1613	833100	0.27	0	0.9167	1484762	OZ035019.1
	Spiroplasma endosymbiont of Amphimallon solstitiale isolate 54757, chromosome: 1	1461	202500	0.27	0	0.9225	2118897	OZ034999.1
	Spiroplasma ixodetis Y32 plasmid pSIXOD1	1812	29776	0.25	0	0.8291	142944	CP127040.1
	Spiroplasma ixodetis sHm plasmid pSHM_1	1535	3141	0.18	0	0.8058	20119	AP026934.1

## Sheet: Table S6
Table S6. Distribution and abundance of insertion sequence (IS) elements in pea aphid–associated Spiroplasma genomes.
Sequence	Length (bp)	IS family	Number	%Genome	Total IS bp
CladeI sAp269	1560223	total	647	37.82	590123
chr_sAp269	1476172	IS21	1	0.11	1550
chr_sAp269	1476172	IS256	161	10.76	158799
chr_sAp269	1476172	IS3	179	7.87	116138
chr_sAp269	1476172	IS5	181	13.69	202160
chr_sAp269	1476172	IS630	82	4.97	73308
chr_sAp269	1476172	ISNCY	2	0.18	2703
pmd1_sAp269	84051	IS256	12	12.72	10693
pmd1_sAp269	84051	IS3	12	9.86	8285
pmd1_sAp269	84051	IS5	13	16.88	14192
pmd1_sAp269	84051	IS630	4	2.73	2295
CladeI S1Ms19	1553640	total	642	37.64	584865
chr_S1MS19	1473338	IS21	1	0.11	1550
chr_S1MS19	1473338	IS256	162	10.8	159055
chr_S1MS19	1473338	IS3	179	7.88	116141
chr_S1MS19	1473338	IS5	181	13.73	202300
chr_S1MS19	1473338	IS630	81	4.91	72294
chr_S1MS19	1473338	ISNCY	2	0.18	2703
pmd1_S1MS19	80302	IS256	11	11.71	9401
pmd1_S1MS19	80302	IS3	12	10.72	8612
pmd1_S1MS19	80302	IS5	10	13.41	10769
pmd1_S1MS19	80302	IS630	3	2.54	2040
CladeI S1Ms20	1557724	total	648	37.85	589587
chr_S1Ms20	1473336	IS21	1	0.11	1550
chr_S1Ms20	1473336	IS256	162	10.8	159054
chr_S1Ms20	1473336	IS3	179	7.88	116141
chr_S1Ms20	1473336	IS5	182	13.75	202591
chr_S1Ms20	1473336	IS630	81	4.91	72295
chr_S1Ms20	1473336	ISNCY	2	0.18	2703
pmd1_S1Ms20	84388	IS256	12	11.99	10114
pmd1_S1Ms20	84388	IS3	12	10.21	8612
pmd1_S1Ms20	84388	IS5	13	16.86	14232
pmd1_S1Ms20	84388	IS630	4	2.72	2295
CladeII S6Ms28	1534172	total	270	16.81	257831
chr_S6Ms28	1468512	IS21	2	0.39	5791
chr_S6Ms28	1468512	IS256	38	3.43	50390
chr_S6Ms28	1468512	IS3	206	12.28	180302
chr_S6Ms28	1468512	IS630	1	0.02	258
pmd1_S6Ms28	65660	IS256	8	10.77	7069
pmd1_S6Ms28	65660	IS3	11	15.17	9958
pmd1_S6Ms28	65660	IS630	4	6.19	4063
CladeII S9Ms31	1534179	total	270	16.68	255872
chr_S9Ms31	1468519	IS21	2	0.39	5793
chr_S9Ms31	1468519	IS256	38	3.43	50390
chr_S9Ms31	1468519	IS3	206	12.28	180303
chr_S9Ms31	1468519	IS630	1	0.02	258
pmd1_S9Ms31	65660	IS256	8	11.34	7443
pmd1_S9Ms32	65660	IS3	11	12.35	8112
pmd1_S9Ms33	65660	IS630	4	5.44	3573
CladeIII S4Ms2	1728439	total	649	35.97	621789
chr_S4Ms2	1546948	IS21	1	0.1	1552
chr_S4Ms2	1546948	IS256	123	7.73	119642
chr_S4Ms2	1546948	IS3	51	2.4	37149
chr_S4Ms2	1546948	IS30	110	7.69	118903
chr_S4Ms2	1546948	IS5	212	14.56	225244
chr_S4Ms2	1546948	IS630	81	4.13	63850
chr_S4Ms2	1546948	ISNCY	3	0.26	4044
pmd1_S4Ms2-sorted	131301	IS256	19	9.31	12218
pmd1_S4Ms2-sorted	131301	IS3	7	3.2	4198
pmd1_S4Ms2-sorted	131301	IS30	4	2.61	3428
pmd1_S4Ms2-sorted	131301	IS5	20	14.62	19192
pmd1_S4Ms2-sorted	131301	IS630	5	2.1	2754
pmd2_S4Ms2-sorted	27015	IS256	3	5.98	1615
pmd2_S4Ms2-sorted	27015	IS3	1	3.43	926
pmd2_S4Ms2-sorted	27015	IS5	1	1.09	294
pmd3_S4Ms2-sorted	23175	IS256	1	3.55	822
pmd3_S4Ms2-sorted	23175	IS3	2	5.59	1296
pmd3_S4Ms2-sorted	23175	IS5	4	19	4404
pmd3_S4Ms2-sorted	23175	IS630	1	1.11	258
CladeIII S6Ms27	1740382	total	682	37.49	652514
chr_S6Ms27	1552202	IS1595	1	0.07	1028
chr_S6Ms27	1552202	IS21	1	0.1	1552
chr_S6Ms27	1552202	IS256	128	7.94	123316
chr_S6Ms27	1552202	IS3	55	2.61	40553
chr_S6Ms27	1552202	IS30	116	8.18	126995
chr_S6Ms27	1552202	IS5	219	14.98	232551
chr_S6Ms27	1552202	IS630	74	3.57	55475
chr_S6Ms27	1552202	ISNCY	3	0.24	3759
pmd1_S6Ms27	137990	IS256	20	9.96	13748
pmd1_S6Ms27	137990	IS3	8	3.27	4513
pmd1_S6Ms27	137990	IS30	4	2.48	3428
pmd1_S6Ms27	137990	IS5	32	23.6	32564
pmd1_S6Ms27	137990	IS630	7	2.35	3242
pmd2_S6Ms27	27015	IS256	3	5.98	1615
pmd2_S6Ms27	27015	IS3	1	3.43	926
pmd2_S6Ms27	27015	IS5	1	1.09	294
pmd3_S6Ms27	23175	IS256	2	4.3	997
pmd3_S6Ms27	23175	IS3	2	5.59	1296
pmd3_S6Ms27	23175	IS5	4	19	4404
pmd3_S6Ms27	23175	IS630	1	1.11	258
CladeIII S14Ms10	1740050	total	698	37.68	655693
chr_S14Ms10	1552950	IS1595	1	0.07	1028
chr_S14Ms10	1552950	IS21	1	0.1	1552
chr_S14Ms10	1552950	IS256	137	8.36	129784
chr_S14Ms10	1552950	IS3	80	3.7	57482
chr_S14Ms10	1552950	IS30	118	8.21	127445
chr_S14Ms10	1552950	IS5	203	13.98	217063
chr_S14Ms10	1552950	IS630	72	3.41	52937
chr_S14Ms10	1552950	ISNCY	3	0.24	3759
pmd1_S14Ms10	136865	IS256	19	9.86	13490
pmd1_S14Ms10	136865	IS3	9	3.2	4374
pmd1_S14Ms10	136865	IS30	4	2.5	3428
pmd1_S14Ms10	136865	IS5	31	22.25	30459
pmd1_S14Ms10	136865	IS630	6	2.23	3054
pmd2_S14Ms10	27015	IS256	3	5.98	1615
pmd2_S14Ms10	27015	IS3	1	3.43	926
pmd2_S14Ms10	27015	IS5	1	1.09	294
pmd3_S14Ms10	23220	IS256	2	1.84	428
pmd3_S14Ms10	23220	IS3	2	5.58	1296
pmd3_S14Ms10	23220	IS5	4	18.97	4405
pmd3_S14Ms10	23220	IS630	1	3.76	874
S. poulsonii MSRO	1966068	total	344	22.83	448951
chr_MSRO	1938611	IS3	61	3.77	73121
chr_MSRO	1938611	IS30	14	1.24	24027
chr_MSRO	1938611	IS5	261	17.67	342575
pmd_MSRO	27457	IS5	8	33.61	9228
S. ixodetis sHm	2138566	total	946	40.76	871718
main chromosome	2102039	IS1595	319	14.4349	303427
main chromosome	2102039	IS21	1	0.0811	1705
main chromosome	2102039	IS256	150	7.2958	153360
main chromosome	2102039	IS3	173	7.4829	157293
main chromosome	2102039	IS30	114	5.0487	106125
main chromosome	2102039	IS5	182	6.7778	142472
main chromosome	2102039	ISNCY	3	0.1409	2961
plasmid_pSHM_1	20119	NA	NA	NA	NA
plasmid_pSHM_2	16408	IS3	2	14.82	2432
plasmid_pSHM_3	16408	IS5	2	11.84	1943

## Sheet: Table S7
Table S7: Identification and annotation of prophage regions in pea aphid–associated Spiroplasma using PHASTER.
Strain	Region	Completeness	Phaster Score	Proteins	Length	Region position
sAp269 (clade I)	1	intact	110	24	11.1Kb	43947-55096
	2	questionable	90	27	8.4Kb	188814-197252
	3	intact	120	22	7Kb	332463-339499
	4	intact	150	35	13.5Kb	390219-403718
	5	intact	130	30	14Kb	547227-561321
	6	intact	150	46	19.4Kb	572493-591915
	7	intact	150	33	11.6Kb	692398-704083
	8	intact	140	34	12.6Kb	708538-721154
	9	questionable	90	33	13.7Kb	774985-788740
	10	questionable	80	17	7.2Kb	817097-824348
	11	intact	150	24	9.1Kb	848135-857298
	12	questionable	90	22	9.3Kb	928121-937455
	13	intact	100	21	10.6Kb	1183913-1194591
	14	intact	140	27	8.5Kb	1208900-1217420
	15	questionable	90	20	10.2Kb	1250356-1260594
	16	intact	110	21	7.3Kb	1340292-1347612
	17	intact	100	22	6.9Kb	1425807-1432795
	18	questionable	90	17	5.3Kb	1463629-1468995
S1Ms19 (clade I)	1	intact	110	24	11.1Kb	43953-55103
	2	intact	120	30	12.5Kb	111724-124293
	3	questionable	70	18	7.8Kb	131513-139366
	4	questionable	90	27	8.4Kb	185838-194277
	5	intact	150	29	12.8Kb	296668-309504
	6	intact	120	22	7Kb	329517-336553
	7	intact	150	35	13.5Kb	387275-400776
	8	intact	130	30	14.2Kb	544296-558539
	9	intact	150	46	19.4Kb	569567-588995
	10	intact	150	34	11.6Kb	689489-701177
	11	intact	140	34	12.6Kb	705635-718253
	12	intact	100	31	13.3Kb	772540-785851
	13	questionable	80	16	7.2Kb	814210-821461
	14	intact	150	24	9.1Kb	845248-854411
	15	questionable	90	22	9.3Kb	925224-934570
	16	intact	100	21	9.2Kb	1061895-1071105
	17	intact	100	21	10.6Kb	1181051-1191734
	18	intact	140	26	8.5Kb	1206049-1214570
	19	questionable	90	20	10.2Kb	1247508-1257746
	20	intact	110	21	7.3Kb	1337446-1344767
	21	intact	100	22	6.9Kb	1422967-1429955
	22	questionable	90	17	5.2Kb	1460794-1466089
S1Ms20 (clade I)	1	intact	110	24	11.1Kb	43952-55102
	2	intact	120	30	12.5Kb	111723-124292
	3	questionable	70	18	7.8Kb	131512-139365
	4	questionable	90	27	8.4Kb	185837-194276
	5	intact	150	29	12.8Kb	296668-309504
	6	intact	120	22	7Kb	329517-336553
	7	intact	150	35	13.5Kb	387275-400776
	8	intact	130	30	14.2Kb	544296-558539
	9	intact	150	46	19.4Kb	569567-588995
	10	intact	150	34	11.6Kb	689489-701177
	11	intact	140	34	12.6Kb	705635-718252
	12	intact	100	31	13.3Kb	772539-785850
	13	questionable	80	16	7.2Kb	814209-821460
	14	intact	150	41	16.1Kb	838249-854409
	15	questionable	90	22	9.3Kb	925222-934568
	16	intact	100	21	10.6Kb	1181049-1191732
	17	intact	140	26	8.5Kb	1206047-1214568
	18	questionable	90	21	10.2Kb	1247506-1257744
	19	intact	110	21	7.3Kb	1337444-1344765
	20	intact	100	22	6.9Kb	1422965-1429953
S9Ms31 (clade II)	1	incomplete	60	16	7.2Kb	311422-318650
	2	incomplete	40	19	7.1Kb	409910-417051
	3	incomplete	40	12	6.5Kb	467338-473879
	4	questionable	70	10	4.2Kb	664204-668454
	5	questionable	70	7	3.7Kb	858595-862304
	6	incomplete	40	22	6.6Kb	922383-928995
S6Ms28 (clade II)	1	incomplete	60	16	7.2Kb	311417-318645
	2	incomplete	40	19	7.1Kb	409906-417047
	3	incomplete	40	12	6.5Kb	467334-473875
	4	questionable	70	11	4.2Kb	664201-668451
	5	questionable	70	7	3.7Kb	858592-862301
	6	incomplete	40	22	6.6Kb	922380-929013
S4Ms2 (clade III)	1	questionable	70	14	6.1Kb	22509-28694
	2	intact	120	23	8.7Kb	755250-764041
	3	questionable	70	14	7.7Kb	879032-886811
	4	intact	120	27	12.4Kb	1026382-1038800
	5	questionable	80	14	9.2Kb	1263493-1272716
	6	intact	120	21	11.9Kb	1295117-1307026
	7	intact	100	16	8.8Kb	1322364-1331163
S14Ms10 (clade III)	1	questionable	80	16	6.1Kb	23933-30076
	2	questionable	70	14	7.3Kb	262681-270073
	3	questionable	80	21	6.4Kb	527380-533842
	4	intact	110	25	12.5Kb	641159-653720
	5	intact	150	33	12.7Kb	768497-781213
	6	questionable	90	21	6.4Kb	830361-836794
S6Ms27 (clade III)	1	questionable	70	16	6.1Kb	22552-28695
	2	questionable	70	15	7.7Kb	644018-651797
	3	intact	120	26	8.7Kb	766601-775392
	4	incomplete	30	11	5.8Kb	1167817-1173701
	5	questionable	70	11	5.4Kb	1327610-1333086
	6	incomplete	60	21	7.7Kb	1437614-1445342
	7	questionable	90	26	9.3Kb	1462763-1472091
MSRO	1	questionable	70	29	21.9Kb	1513-23487
	2	questionable	75	19	8.4Kb	161337-169766
	3	questionable	90	26	11.9Kb	197933-209910
	4	intact	120	24	10.5Kb	256083-266598
	5	questionable	70	22	9.6Kb	425349-434969
	6	intact	110	33	12.9Kb	485395-498377
	7	intact	110	32	13Kb	527891-540914
	8	intact	150	39	18.4Kb	576890-595360
	9	questionable	75	28	12.6Kb	627048-639741
	10	questionable	90	22	9.9Kb	663095-673072
	11	intact	150	29	11.3Kb	845161-856543
	12	intact	150	33	14.4Kb	861798-876214
	13	intact	120	31	10.8Kb	915173-926055
	14	intact	130	50	18.9Kb	1070539-1089465
	15	intact	150	42	18.4Kb	1173568-1192063
	16	questionable	70	12	5Kb	1395656-1400734
	17	questionable	70	19	7.9Kb	1520800-1528723
	18	intact	150	68	34.7Kb	1628402-1663115
	19	incomplete	60	11	5.2Kb	1818985-1824272
sHm	1	questionable	90	20	10.6Kb	143825-154505
	2	questionable	90	33	15.5Kb	253785-269289
	3	incomplete	60	15	7.7Kb	376054-383847
	4	questionable	80	26	11.2Kb	484303-495567
	5	questionable	80	23	13.6Kb	653066-666748
	6	questionable	80	22	9.2Kb	703711-713006
	7	intact	100	22	9.5Kb	776045-785581
	8	questionable	90	21	9Kb	893485-902556
	9	intact	150	30	13.4Kb	1047352-1060789
	10	questionable	90	23	8.1Kb	1248501-1256645
	11	intact	130	20	9Kb	1298700-1307769
	12	questionable	80	16	6.8Kb	1323161-1329974
	13	intact	150	25	12.6Kb	1367022-1379642
	14	intact	120	30	14.9Kb	1389631-1404613
	15	intact	130	27	10.5Kb	1454014-1464564
	16	intact	120	24	11.2Kb	1469783-1481051
	17	questionable	90	24	8.6Kb	1656556-1665243
	18	questionable	70	13	5.6Kb	1712808-1718466

## Sheet: Table S8
Table S8: ANI values of the Spiroplasma genomes associated with the pea aphid and those for the Spiroplasma of Homona magnanima and Drosophila melanogaster
	sAp269 [MK]	S1Ms19 [RMP]	S1Ms20 [RMP]	S6Ms28 [RMP]	S9Ms31 [RMP]	S14Ms10 [NMP]	S4Ms2 [RMP]	S6Ms27 [NMP]	sHm [MK]	sMel [NMK]
sAp269 [MK, clade I]	1	0.999743	0.999729	0.977933	0.977913	0.976129	0.976438	0.976159	0.974675	0.864652
S1Ms19 [RMP, clade I]	0.999743	1	0.99997	0.977951	0.977931	0.9762	0.976485	0.976235	0.974716	0.864652
S1Ms20 [RMP, clade I]	0.999729	0.99997	1	0.977953	0.977933	0.976206	0.976474	0.976233	0.974726	0.864652
S6Ms28 [RMP, clade II]	0.97798	0.977892	0.977898	1	0.999973	0.980518	0.980707	0.980522	0.973997	0.846834
S9Ms31 [RMP, clade II]	0.977947	0.977859	0.977865	0.999973	1	0.980434	0.980622	0.980439	0.973999	0.846834
S14Ms10 [NMP, clade III]	0.976084	0.976158	0.976122	0.980856	0.980773	1	0.999761	0.99971	0.978258	0.853182
S4Ms2 [RMP, clade III]	0.976669	0.9768	0.976764	0.980778	0.980692	0.999777	1	0.999905	0.978299	0.849074
S6Ms27 [NMP, clade III]	0.976146	0.97623	0.976134	0.98087	0.980787	0.99971	0.999905	1	0.978182	0.853182
sHm [MK]	0.974896	0.974939	0.974949	0.973709	0.973711	0.978299	0.978011	0.978314	1	0.855085
sMel [NMK]	0.864652	0.864652	0.864652	0.846834	0.846834	0.853182	0.849074	0.853182	0.855085	1

## Sheet: Table S9
Table S9: eggNOG-mapper functional annotation of proteins conserved in two Spiroplasma clades but absent from the remaining clade.
Category	Orthologous group ID	Genes	seed_ortholog	evalue	score	eggNOG_OGs	max_annot_lvl	COG_category	Description	Preferred_name	GOs	EC	KEGG_ko	KEGG_Pathway	KEGG_Module	KEGG_Reaction	KEGG_rclass	BRITE	KEGG_TC	CAZy	BiGG_Reaction	PFAMs
Clade I and II	OG_001175	WP_353306130.1;sApS6Ms28_20030;S1MS19_18680;sApS1Ms20_18700	1173028.ANKO01000065_gene5627	9.57e-22	90.5	COG3415@1|root,COG3415@2|Bacteria,1G8B4@1117|Cyanobacteria,1HH5K@1150|Oscillatoriales	1117|Cyanobacteria	L	Transposase	-	-	-	-	-	-	-	-	-	-	-	-	HTH_23,HTH_Tnp_IS630
Clade I and II	OG_001352	WP_353306121.1;sApS9Ms31_01310;sApS6Ms28_01310	1129368.SMIPMB4A_v3c3460	6.83e-16	79.0	COG1823@1|root,COG1823@2|Bacteria,3WT7F@544448|Tenericutes	544448|Tenericutes	U	Belongs to the dicarboxylate amino acid cation symporter (DAACS) (TC 2.A.23) family	-	-	-	ko:K06956	-	-	-	-	ko00000	-	-	-	SDF
Clade I and II	OG_000891	WP_353307011.1;sApS9Ms31_02030;sApS6Ms28_02030;S1MS19_09340;sApS1Ms20_09350	748449.Halha_0471	5.71e-30	108.0	COG2963@1|root,COG2963@2|Bacteria,1V9ZX@1239|Firmicutes,24PQ1@186801|Clostridia,3WC3A@53433|Halanaerobiales	186801|Clostridia	L	PFAM transposase IS3 IS911 family protein	-	-	-	ko:K07483	-	-	-	-	ko00000	-	-	-	HTH_Tnp_1
Clade I and II	OG_001211	sApS9Ms31_02730;sApS6Ms28_02730;S1MS19_06940;sApS1Ms20_06960	748449.Halha_0471	2e-30	110.0	COG2963@1|root,COG2963@2|Bacteria,1V9ZX@1239|Firmicutes,24PQ1@186801|Clostridia,3WC3A@53433|Halanaerobiales	186801|Clostridia	L	PFAM transposase IS3 IS911 family protein	-	-	-	ko:K07483	-	-	-	-	ko00000	-	-	-	HTH_Tnp_1
Clade I and II	OG_000980	WP_353306973.1;sApS9Ms31_02940;sApS6Ms28_02940;S1MS19_08860;sApS1Ms20_08880	163164.WD_1297	2.34e-14	74.3	COG3240@1|root,COG3240@2|Bacteria	2|Bacteria	I	lipase activity	-	-	-	-	-	-	-	-	-	-	-	-	Autotransporter,Big_3_5,Lipase_GDSL,Pertactin
Clade I and II	OG_000032	sApS9Ms31_03600;sApS9Ms31_04010;sApS9Ms31_18350;sApS9Ms31_20350;sApS6Ms28_18360;sApS6Ms28_03600;sApS6Ms28_04020;sApS6Ms28_20210;S1MS19_11760;S1MS19_06460;sApS1Ms20_11770;sApS1Ms20_06480	656519.Halsa_0049	3.65e-22	88.2	COG2963@1|root,COG2963@2|Bacteria,1V9ZX@1239|Firmicutes,24PQ1@186801|Clostridia,3WC3A@53433|Halanaerobiales	186801|Clostridia	L	PFAM transposase IS3 IS911 family protein	-	-	-	ko:K07483	-	-	-	-	ko00000	-	-	-	HTH_Tnp_1
Clade I and II	OG_001184	sApS9Ms31_04530;sApS6Ms28_04540;S1MS19_21450;sApS1Ms20_21430	742818.HMPREF9451_00367	2.42e-14	74.3	COG2801@1|root,COG2801@2|Bacteria,2GKDY@201174|Actinobacteria,4CW9S@84998|Coriobacteriia	84998|Coriobacteriia	L	Integrase core domain	-	-	-	-	-	-	-	-	-	-	-	-	HTH_21,rve
Clade I and II	OG_000987	WP_353305685.1;sApS9Ms31_05520;sApS6Ms28_05530;S1MS19_13050;sApS1Ms20_13070	251229.Chro_3756	3.21e-10	59.7	COG3415@1|root,COG3415@2|Bacteria,1G8R6@1117|Cyanobacteria,3VKV3@52604|Pleurocapsales	1117|Cyanobacteria	L	Transposase	-	-	-	-	-	-	-	-	-	-	-	-	DDE_3,HTH_Tnp_IS630
Clade I and II	OG_000878	WP_353306561.1;sApS9Ms31_05530;sApS6Ms28_05540;S1MS19_03450;sApS1Ms20_03470	439375.Oant_4425	1.63e-20	93.2	COG3335@1|root,COG3415@1|root,COG3335@2|Bacteria,COG3415@2|Bacteria,1P76X@1224|Proteobacteria,2U16U@28211|Alphaproteobacteria,1J41T@118882|Brucellaceae	28211|Alphaproteobacteria	L	DDE superfamily endonuclease	-	-	-	-	-	-	-	-	-	-	-	-	DDE_3,HTH_23
Clade I and II	OG_000924	WP_353306815.1;sApS9Ms31_05560;sApS6Ms28_05570;S1MS19_06770;sApS1Ms20_06790	1129368.SMIPMB4A_v3c5170	1.27e-179	523.0	COG0842@1|root,COG1131@1|root,COG0842@2|Bacteria,COG1131@2|Bacteria,3WSYJ@544448|Tenericutes	544448|Tenericutes	V	ATPases associated with a variety of cellular activities	yfiL	-	-	ko:K01990	-	M00254	-	-	ko00000,ko00002,ko02000	3.A.1	-	-	ABC2_membrane,ABC_tran
Clade I and II	OG_000881	WP_353305808.1;sApS9Ms31_06050;sApS6Ms28_06060;S1MS19_14610;sApS1Ms20_14630	265311.Mfl208	1.75e-15	79.0	COG0673@1|root,COG0673@2|Bacteria,3WU5H@544448|Tenericutes	544448|Tenericutes	S	Oxidoreductase family, NAD-binding Rossmann fold	-	-	-	ko:K22230	ko00562,ko01120,map00562,map01120	-	R09954	RC00182	ko00000,ko00001,ko01000	-	-	-	GFO_IDH_MocA
Clade I and II	OG_000986	WP_353305807.1;sApS9Ms31_06060;sApS6Ms28_06070;S1MS19_14600;sApS1Ms20_14620	1450694.BTS2_2866	1.8e-70	221.0	COG0274@1|root,COG0274@2|Bacteria,1TPAJ@1239|Firmicutes,4HAAJ@91061|Bacilli,1ZCZ6@1386|Bacillus	91061|Bacilli	F	Catalyzes a reversible aldol reaction between acetaldehyde and D-glyceraldehyde 3-phosphate to generate 2-deoxy- D-ribose 5-phosphate	deoC	GO:0003674,GO:0003824,GO:0004139,GO:0005575,GO:0005622,GO:0005623,GO:0005737,GO:0005975,GO:0006139,GO:0006725,GO:0006753,GO:0006793,GO:0006796,GO:0006807,GO:0008150,GO:0008152,GO:0009056,GO:0009058,GO:0009117,GO:0009166,GO:0009262,GO:0009264,GO:0009987,GO:0016052,GO:0016829,GO:0016830,GO:0016832,GO:0018130,GO:0019438,GO:0019439,GO:0019637,GO:0019692,GO:0034404,GO:0034641,GO:0034654,GO:0034655,GO:…	4.1.2.4	ko:K01619	ko00030,map00030	-	R01066	RC00436,RC00437	ko00000,ko00001,ko01000	-	-	iYO844.BSU39420	DeoC
Clade I and II	OG_000976	WP_353305806.1;sApS9Ms31_06130;sApS6Ms28_06140;S1MS19_14540;sApS1Ms20_14560	838561.P344_02345	1.62e-25	107.0	COG1061@1|root,COG3886@1|root,COG1061@2|Bacteria,COG3886@2|Bacteria,3WUEB@544448|Tenericutes	544448|Tenericutes	L	DEAD-like helicases superfamily	-	-	-	-	-	-	-	-	-	-	-	-	Helicase_C,PLDc_2,ResIII
Clade I and II	OG_001757	WP_353307214.1;sApS9Ms31_06260;sApS6Ms28_06270	645127.ckrop_0165	4.85e-20	92.0	COG1299@1|root,COG1445@1|root,COG1762@1|root,COG1299@2|Bacteria,COG1445@2|Bacteria,COG1762@2|Bacteria,2GJU4@201174|Actinobacteria,22KVV@1653|Corynebacteriaceae	201174|Actinobacteria	GT	phosphotransferase system	manP	-	2.7.1.191,2.7.1.202	ko:K02768,ko:K02769,ko:K02770,ko:K02794,ko:K02795	ko00051,ko00520,ko01100,ko01120,ko02060,map00051,map00520,map01100,map01120,map02060	M00273,M00276	R02630,R03232	RC00017,RC03206	ko00000,ko00001,ko00002,ko01000,ko02000	4.A.2.1,4.A.6.1	-	-	PTS_EIIA_2,PTS_EIIC,PTS_IIB
Clade I and II	OG_000929	WP_353306987.1;sApS9Ms31_07710;sApS6Ms28_07720;S1MS19_09030;sApS1Ms20_09050	945021.TEH_16090	2.5e-10	66.2	COG0569@1|root,COG0569@2|Bacteria,1TQ9H@1239|Firmicutes,4HBPH@91061|Bacilli,4B0K6@81852|Enterococcaceae	91061|Bacilli	P	TrkA-N domain	ktrA	GO:0003674,GO:0005215,GO:0005575,GO:0005623,GO:0005886,GO:0006810,GO:0006811,GO:0006812,GO:0006813,GO:0008150,GO:0008324,GO:0015075,GO:0015672,GO:0016020,GO:0022857,GO:0030001,GO:0034220,GO:0044464,GO:0051179,GO:0051234,GO:0055085,GO:0071944,GO:0098655	-	ko:K03499	-	-	-	-	ko00000,ko02000	2.A.38.1,2.A.38.4	-	-	TrkA_C,TrkA_N
Clade I and II	OG_001190	sApS9Ms31_07930;sApS6Ms28_07940;S1MS19_12690;sApS1Ms20_12700	1076550.LH22_07530	2.16e-10	67.8	COG0474@1|root,COG0474@2|Bacteria,1MUU5@1224|Proteobacteria,1RMYC@1236|Gammaproteobacteria,3VYKF@53335|Pantoea	1236|Gammaproteobacteria	P	involved in magnesium transport into the cytoplasm	mgtB	-	3.6.3.2	ko:K01531,ko:K12955	-	-	-	-	ko00000,ko01000	3.A.3.24,3.A.3.4	-	-	Cation_ATPase_C,Cation_ATPase_N,E1-E2_ATPase,Hydrolase
Clade I and II	OG_001196	sApS9Ms31_08820;sApS6Ms28_08830;S1MS19_03020;sApS1Ms20_03040	1144325.PMI22_05479	3.88e-25	104.0	COG3328@1|root,COG3328@2|Bacteria,1MU4P@1224|Proteobacteria,1RNB3@1236|Gammaproteobacteria	1236|Gammaproteobacteria	L	Transposase	-	-	-	-	-	-	-	-	-	-	-	-	Transposase_mut
Clade I and II	OG_000883	WP_353306923.1;sApS9Ms31_08880;sApS6Ms28_08890;S1MS19_08190;sApS1Ms20_08210	1276257.SSABA_v1c04560	2.01e-26	112.0	COG0577@1|root,COG0577@2|Bacteria,3WSXD@544448|Tenericutes	544448|Tenericutes	V	ABC transporter permease	-	GO:0005575,GO:0005623,GO:0005886,GO:0016020,GO:0016021,GO:0031224,GO:0044425,GO:0044464,GO:0071944	-	ko:K02004	-	M00258	-	-	ko00000,ko00002,ko02000	3.A.1	-	-	FtsX
Clade I and II	OG_000902	WP_353306921.1;sApS9Ms31_08900;sApS6Ms28_08910;S1MS19_08170;sApS1Ms20_08190	1276220.STAIW_v1c09960	1.94e-22	105.0	COG0577@1|root,COG0577@2|Bacteria,3WSXD@544448|Tenericutes	544448|Tenericutes	V	ABC transporter permease	-	GO:0005575,GO:0005623,GO:0005886,GO:0016020,GO:0016021,GO:0031224,GO:0044425,GO:0044464,GO:0071944	-	ko:K02004	-	M00258	-	-	ko00000,ko00002,ko02000	3.A.1	-	-	FtsX
Clade I and II	OG_000909	WP_353306803.1;sApS9Ms31_09520;sApS6Ms28_09530;S1MS19_06600;sApS1Ms20_06620	1276257.SSABA_v1c01770	4.07e-25	109.0	COG3469@1|root,COG3469@2|Bacteria	2|Bacteria	G	chitinase activity	-	-	3.2.1.14,3.2.1.17	ko:K13381	ko00520,ko01100,map00520,map01100	-	R01206,R02334	RC00467	ko00000,ko00001,ko01000	-	CBM15,GH18	-	CBM_2,CBM_4_9,CBM_6,Cellulase,DUF5011,Glyco_hydro_18,Glyco_hydro_64,SBP_bac_5
Clade I and II	OG_001200	sApS9Ms31_10260;sApS6Ms28_10260;S1MS19_19840;sApS1Ms20_19840	272635.MYPU_4430	3.09e-71	228.0	COG0095@1|root,COG0095@2|Bacteria,3WT4N@544448|Tenericutes	544448|Tenericutes	H	Lipoate-protein ligase	lplA-2	-	6.3.1.20	ko:K03800	ko00785,ko01100,map00785,map01100	-	R07770,R07771,R11143	RC00043,RC00070,RC00090,RC00992,RC02896	ko00000,ko00001,ko01000	-	-	-	BPL_LplA_LipB,Lip_prot_lig_C
Clade I and II	OG_001201	sApS9Ms31_10270;sApS6Ms28_10270;S1MS19_19820;sApS1Ms20_19820	1118964.MOS_314	8.88e-14	70.9	COG1902@1|root,COG1902@2|Bacteria,3WSZK@544448|Tenericutes	544448|Tenericutes	C	NADH:flavin oxidoreductase / NADH oxidase family	baiH	-	1.6.99.1	ko:K00354	-	-	R00282	RC00001	ko00000,ko01000	-	-	-	Oxidored_FMN
Clade I and II	OG_001187	sApS9Ms31_10290;sApS6Ms28_10290;S1MS19_19810;sApS1Ms20_19810	1179777.D500_0799	7.23e-34	127.0	COG1902@1|root,COG1902@2|Bacteria,3WSZK@544448|Tenericutes	544448|Tenericutes	C	NADH:flavin oxidoreductase / NADH oxidase family	baiH	-	1.6.99.1	ko:K00354	-	-	R00282	RC00001	ko00000,ko01000	-	-	-	Oxidored_FMN
Clade I and II	OG_000990	WP_353307162.1;sApS9Ms31_12000;sApS6Ms28_12010;S1MS19_06070;sApS1Ms20_06090	97137.C821_01505	8.92e-09	60.1	COG1131@1|root,COG1131@2|Bacteria,1TPMQ@1239|Firmicutes,4IPQJ@91061|Bacilli,3FBEB@33958|Lactobacillaceae	91061|Bacilli	V	ABC transporter	-	-	-	ko:K11050	ko02010,map02010	M00298	-	-	ko00000,ko00001,ko00002,ko02000	3.A.1.130	-	-	ABC_tran
Clade I and II	OG_001183	sApS9Ms31_12210;sApS6Ms28_12220;S1MS19_05880;sApS1Ms20_05900	679937.Bcop_0582	9.94e-17	78.6	COG2003@1|root,COG2003@2|Bacteria,4NFBF@976|Bacteroidetes,2FNF3@200643|Bacteroidia,4AKZP@815|Bacteroidaceae	976|Bacteroidetes	E	Belongs to the UPF0758 family	radC	GO:0003674,GO:0003824,GO:0005488,GO:0006508,GO:0006807,GO:0008150,GO:0008152,GO:0008233,GO:0008237,GO:0016787,GO:0019538,GO:0043167,GO:0043169,GO:0043170,GO:0044238,GO:0046872,GO:0070011,GO:0071704,GO:0140096,GO:1901564	-	ko:K03630	-	-	-	-	ko00000	-	-	-	RadC
Clade I and II	OG_000904	WP_353307056.1;sApS9Ms31_12400;sApS6Ms28_12410;S1MS19_09900;sApS1Ms20_09900	1276227.SCHRY_v1c00820	5.8e-52	181.0	COG3589@1|root,COG3589@2|Bacteria,3WTSM@544448|Tenericutes	544448|Tenericutes	S	Bacterial protein of unknown function (DUF871)	-	-	-	ko:K09963	-	-	-	-	ko00000	-	-	-	DUF871
Clade I and II	OG_001181	sApS9Ms31_13120;sApS6Ms28_13130;S1MS19_21510;sApS1Ms20_21490	1121289.JHVL01000075_gene1049	1.37e-56	186.0	COG2801@1|root,COG2801@2|Bacteria,1TPEH@1239|Firmicutes,24DNX@186801|Clostridia,36GZT@31979|Clostridiaceae	186801|Clostridia	L	DDE domain	-	-	-	-	-	-	-	-	-	-	-	-	HTH_21,rve
Clade I and II	OG_001197	sApS9Ms31_13430;sApS6Ms28_13440;S1MS19_11540;sApS1Ms20_11550	1276229.SSYRP_v1c05510	1.91e-85	264.0	COG2116@1|root,COG2116@2|Bacteria	2|Bacteria	P	formate transmembrane transporter activity	focA	GO:0003674,GO:0005215,GO:0005342,GO:0005488,GO:0005515,GO:0005575,GO:0005623,GO:0005886,GO:0005887,GO:0006082,GO:0006807,GO:0006810,GO:0006811,GO:0006820,GO:0006855,GO:0008028,GO:0008150,GO:0008152,GO:0008509,GO:0008514,GO:0009987,GO:0015075,GO:0015103,GO:0015112,GO:0015238,GO:0015291,GO:0015318,GO:0015499,GO:0015513,GO:0015698,GO:0015706,GO:0015707,GO:0015711,GO:0015718,GO:0015724,GO:0015849,GO:…	-	ko:K02598,ko:K03459,ko:K06212,ko:K21990,ko:K21993	-	-	-	-	ko00000,ko02000	1.A.16.1.1,1.A.16.1.2,1.A.16.1.3,1.A.16.2,1.A.16.3,1.A.16.4	-	iB21_1397.B21_02346,iECBD_1354.ECBD_1196,iECB_1328.ECB_02384,iECD_1391.ECD_02384,iECIAI39_1322.ECIAI39_2632,iEcSMS35_1347.EcSMS35_2639,iSF_1195.SF0899,iSF_1195.SF3386,iS_1188.S0963,iS_1188.S4377	Form_Nir_trans
Clade I and II	OG_000945	WP_353305564.1;sApS9Ms31_13440;sApS6Ms28_13450;S1MS19_11520;sApS1Ms20_11530	1276229.SSYRP_v1c03870	1.87e-122	360.0	COG0039@1|root,COG0039@2|Bacteria,3WT4D@544448|Tenericutes	544448|Tenericutes	C	Belongs to the LDH MDH superfamily	ldh	GO:0003674,GO:0003824,GO:0004457,GO:0004459,GO:0005575,GO:0005622,GO:0005623,GO:0005737,GO:0005975,GO:0006082,GO:0008150,GO:0008152,GO:0009987,GO:0016491,GO:0016614,GO:0016616,GO:0019752,GO:0043436,GO:0044237,GO:0044238,GO:0044281,GO:0044424,GO:0044464,GO:0055114,GO:0071704	1.1.1.27	ko:K00016	ko00010,ko00270,ko00620,ko00640,ko01100,ko01110,ko01120,ko01130,ko04922,map00010,map00270,map00620,map00640,map01100,map01110,map01120,map01130,map04922	-	R00703,R01000,R03104	RC00031,RC00044	ko00000,ko00001,ko01000,ko04147	-	-	-	Ldh_1_C,Ldh_1_N
Clade I and II	OG_000926	WP_353305782.1;sApS9Ms31_13840;sApS6Ms28_13850;S1MS19_14260;sApS1Ms20_14280	748449.Halha_1482	2.68e-88	270.0	COG2801@1|root,COG2801@2|Bacteria,1TPEH@1239|Firmicutes,24DNX@186801|Clostridia,3WB69@53433|Halanaerobiales	186801|Clostridia	L	PFAM Integrase catalytic region	-	-	-	-	-	-	-	-	-	-	-	-	HTH_21,rve
Clade I and II	OG_000919	WP_353306361.1;sApS9Ms31_14040;sApS6Ms28_14050;S1MS19_00840;sApS1Ms20_00850	315456.RF_1393	1.66e-70	222.0	COG3328@1|root,COG3328@2|Bacteria,1MU4P@1224|Proteobacteria,2TUQT@28211|Alphaproteobacteria	28211|Alphaproteobacteria	L	Transposase	-	-	-	-	-	-	-	-	-	-	-	-	Transposase_mut
Clade I and II	OG_000967	WP_353307038.1;sApS9Ms31_14440;sApS6Ms28_14450;S1MS19_09690;sApS1Ms20_09690	272632.MSC_0522	6.12e-07	57.8	COG3291@1|root,COG3291@2|Bacteria,3WTIJ@544448|Tenericutes	544448|Tenericutes	S	Mycoplasma protein of unknown function, DUF285	-	-	-	-	-	-	-	-	-	-	-	-	DUF285
Clade I and II	OG_001213	sApS9Ms31_14580;sApS6Ms28_14590;S1MS19_09280;sApS1Ms20_09300	1211814.CAPG01000107_gene4407	2.85e-11	60.5	COG2963@1|root,COG2963@2|Bacteria,1V9ZX@1239|Firmicutes,4HIWE@91061|Bacilli,1ZR2P@1386|Bacillus	91061|Bacilli	L	Transposase	-	-	-	ko:K07483	-	-	-	-	ko00000	-	-	-	HTH_Tnp_1
Clade I and II	OG_000958	WP_353305958.1;sApS9Ms31_14630;sApS6Ms28_14640;S1MS19_16590;sApS1Ms20_16610	1188241.UDIV_1850	2.04e-58	197.0	COG0223@1|root,COG0223@2|Bacteria,3WSZ7@544448|Tenericutes	544448|Tenericutes	J	Attaches a formyl group to the free amino group of methionyl-tRNA(fMet). The formyl group appears to play a dual role in the initiator identity of N-formylmethionyl-tRNA by promoting its recognition by IF2 and preventing the misappropriation of this tRNA by the elongation apparatus	fmt	GO:0003674,GO:0003824,GO:0004479,GO:0006139,GO:0006396,GO:0006399,GO:0006400,GO:0006412,GO:0006413,GO:0006464,GO:0006518,GO:0006725,GO:0006807,GO:0008033,GO:0008150,GO:0008152,GO:0009058,GO:0009059,GO:0009451,GO:0009987,GO:0010467,GO:0016070,GO:0016740,GO:0016741,GO:0016742,GO:0019538,GO:0019988,GO:0034470,GO:0034641,GO:0034645,GO:0034660,GO:0036211,GO:0043043,GO:0043170,GO:0043412,GO:0043603,GO:…	2.1.2.9	ko:K00604	ko00670,ko00970,map00670,map00970	-	R03940	RC00026,RC00165	ko00000,ko00001,ko01000	-	-	-	Formyl_trans_C,Formyl_trans_N
Clade I and II	OG_000985	WP_353305522.1;sApS9Ms31_14740;sApS6Ms28_14750;S1MS19_10960;sApS1Ms20_10970	1129368.SMIPMB4A_v3c5170	9.07e-45	160.0	COG0842@1|root,COG1131@1|root,COG0842@2|Bacteria,COG1131@2|Bacteria,3WSYJ@544448|Tenericutes	544448|Tenericutes	V	ATPases associated with a variety of cellular activities	yfiL	-	-	ko:K01990	-	M00254	-	-	ko00000,ko00002,ko02000	3.A.1	-	-	ABC2_membrane,ABC_tran
Clade I and II	OG_000871	WP_353305822.1;sApS9Ms31_15270;sApS6Ms28_15280;S1MS19_14820;sApS1Ms20_14840	340099.Teth39_0992	1.14e-76	239.0	COG0363@1|root,COG0363@2|Bacteria,1TP10@1239|Firmicutes,248HK@186801|Clostridia,42FBV@68295|Thermoanaerobacterales	186801|Clostridia	G	Catalyzes the reversible isomerization-deamination of glucosamine 6-phosphate (GlcN6P) to form fructose 6-phosphate (Fru6P) and ammonium ion	nagB	GO:0003674,GO:0003824,GO:0004342,GO:0005975,GO:0006040,GO:0006044,GO:0006054,GO:0006082,GO:0008150,GO:0008152,GO:0009056,GO:0009987,GO:0016054,GO:0016787,GO:0016853,GO:0016860,GO:0016861,GO:0016999,GO:0017001,GO:0017144,GO:0019239,GO:0019262,GO:0019752,GO:0042737,GO:0043436,GO:0044237,GO:0044238,GO:0044248,GO:0044281,GO:0044282,GO:0046348,GO:0046395,GO:0071704,GO:1901071,GO:1901135,GO:1901136,GO:…	3.5.99.6	ko:K02564	ko00520,ko01100,map00520,map01100	-	R00765	RC00163	ko00000,ko00001,ko01000	-	-	-	Glucosamine_iso
Clade I and II	OG_001202	sApS9Ms31_15410;sApS6Ms28_15420;S1MS19_19750;sApS1Ms20_19750	1231626.CAHE_0816	2.53e-169	487.0	COG3328@1|root,COG3328@2|Bacteria,4NFQS@976|Bacteroidetes,47JYB@768503|Cytophagia	976|Bacteroidetes	L	PFAM Transposase, Mutator family	-	-	-	-	-	-	-	-	-	-	-	-	Transposase_mut
Clade I and II	OG_000743	WP_353306502.1;sApS9Ms31_16120;sApS6Ms28_16130;WP_353305772.1;S1MS19_14150;sApS1Ms20_14170	1121289.JHVL01000075_gene1049	6.83e-41	153.0	COG2801@1|root,COG2801@2|Bacteria,1TPEH@1239|Firmicutes,24DNX@186801|Clostridia,36GZT@31979|Clostridiaceae	186801|Clostridia	L	DDE domain	-	-	-	-	-	-	-	-	-	-	-	-	HTH_21,rve
Clade I and II	OG_000869	WP_353306366.1;sApS9Ms31_16440;sApS6Ms28_16450;S1MS19_00890;sApS1Ms20_00900	382245.ASA_3009	1.2e-39	143.0	COG3328@1|root,COG3328@2|Bacteria,1MU4P@1224|Proteobacteria,1RNB3@1236|Gammaproteobacteria,1Y5B5@135624|Aeromonadales	135624|Aeromonadales	L	Transposase, Mutator family	-	-	-	-	-	-	-	-	-	-	-	-	Transposase_mut
Clade I and II	OG_001203	sApS9Ms31_17650;sApS6Ms28_17660;S1MS19_10190;sApS1Ms20_10190	315456.RF_1393	1.92e-141	408.0	COG3328@1|root,COG3328@2|Bacteria,1MU4P@1224|Proteobacteria,2TUQT@28211|Alphaproteobacteria	28211|Alphaproteobacteria	L	Transposase	-	-	-	-	-	-	-	-	-	-	-	-	Transposase_mut
Clade I and II	OG_001192	sApS9Ms31_18860;sApS6Ms28_18870;S1MS19_09300;sApS1Ms20_09320	1211035.CD30_19790	6.38e-28	110.0	COG2801@1|root,COG2801@2|Bacteria,1TPEH@1239|Firmicutes,4HCHG@91061|Bacilli,3J03J@400634|Lysinibacillus	91061|Bacilli	L	transposase	-	-	-	-	-	-	-	-	-	-	-	-	HTH_21,rve,rve_2
Clade I and II	OG_001208	sApS9Ms31_19380;sApS6Ms28_19390;S1MS19_06810;sApS1Ms20_06830	1211035.CD30_19790	1.14e-31	119.0	COG2801@1|root,COG2801@2|Bacteria,1TPEH@1239|Firmicutes,4HCHG@91061|Bacilli,3J03J@400634|Lysinibacillus	91061|Bacilli	L	transposase	-	-	-	-	-	-	-	-	-	-	-	-	HTH_21,rve,rve_2
Clade I and II	OG_001217	sApS9Ms31_19820;sApS6Ms28_19760;S1MS19_11440;sApS1Ms20_11450	382245.ASA_3009	9.15e-39	140.0	COG3328@1|root,COG3328@2|Bacteria,1MU4P@1224|Proteobacteria,1RNB3@1236|Gammaproteobacteria,1Y5B5@135624|Aeromonadales	135624|Aeromonadales	L	Transposase, Mutator family	-	-	-	-	-	-	-	-	-	-	-	-	Transposase_mut
Clade I and II	OG_000961	WP_353307278.1;sApS9Ms31_20220;sApS6Ms28_20340;S1MS19_21780;sApS1Ms20_21760	1202962.KB907186_gene2928	4.13e-15	80.5	COG1192@1|root,COG1192@2|Bacteria,1MV43@1224|Proteobacteria,1RNJK@1236|Gammaproteobacteria	1236|Gammaproteobacteria	D	chromosome partitioning	-	-	-	ko:K03496	-	-	-	-	ko00000,ko03036,ko04812	-	-	-	AAA_31
Clade I and II	OG_000062	S1MS19_13640;S1MS19_01510;S1MS19_21530;S1MS19_22180;sApS9Ms31_20410;sApS6Ms28_20150;sApS1Ms20_22210;sApS1Ms20_21510;sApS1Ms20_13660;sApS1Ms20_01530	1232446.BAIE02000034_gene2444	4.66e-07	50.8	COG2801@1|root,COG2801@2|Bacteria,1TPEH@1239|Firmicutes,24DNX@186801|Clostridia	186801|Clostridia	L	PFAM Integrase catalytic region	-	-	-	-	-	-	-	-	-	-	-	-	HTH_21,rve
Clade I and II	OG_000686	sApS9Ms31_20520;sApS9Ms31_19980;sApS6Ms28_19600;sApS6Ms28_20040;WP_353305513.1;S1MS19_10860;sApS1Ms20_10870	439375.Oant_4425	7.93e-23	99.4	COG3335@1|root,COG3415@1|root,COG3335@2|Bacteria,COG3415@2|Bacteria,1P76X@1224|Proteobacteria,2U16U@28211|Alphaproteobacteria,1J41T@118882|Brucellaceae	28211|Alphaproteobacteria	L	DDE superfamily endonuclease	-	-	-	-	-	-	-	-	-	-	-	-	DDE_3,HTH_23
Clade I and II	OG_000687	sApS9Ms31_05940;sApS9Ms31_18080;sApS6Ms28_05950;sApS6Ms28_18090;WP_353306869.1;S1MS19_07450;sApS1Ms20_07470	-	-	-	-	-	-	-	-	-	-	-	-	-	-	-	-	-	-	-	-
Clade I and II	OG_000694	WP_353306949.1;sApS9Ms31_02360;sApS6Ms28_02360;S1MS19_08530;S1MS19_08500;sApS1Ms20_08550;sApS1Ms20_08520	-	-	-	-	-	-	-	-	-	-	-	-	-	-	-	-	-	-	-	-
Clade I and II	OG_000863	WP_174480108.1;sApS9Ms31_09470;sApS6Ms28_09480;S1MS19_13240;sApS1Ms20_13260	-	-	-	-	-	-	-	-	-	-	-	-	-	-	-	-	-	-	-	-
Clade I and II	OG_000866	WP_353307092.1;sApS9Ms31_02300;sApS6Ms28_02300;S1MS19_10400;sApS1Ms20_10410	-	-	-	-	-	-	-	-	-	-	-	-	-	-	-	-	-	-	-	-
Clade I and II	OG_000867	WP_353305628.1;sApS9Ms31_16370;sApS6Ms28_16380;S1MS19_12290;sApS1Ms20_12300	-	-	-	-	-	-	-	-	-	-	-	-	-	-	-	-	-	-	-	-
Clade I and II	OG_000870	WP_353305721.1;sApS9Ms31_20050;sApS6Ms28_20510;S1MS19_13510;sApS1Ms20_13530	-	-	-	-	-	-	-	-	-	-	-	-	-	-	-	-	-	-	-	-
Clade I and II	OG_000874	WP_353306541.1;sApS9Ms31_04360;sApS6Ms28_04370;S1MS19_03170;sApS1Ms20_03190	-	-	-	-	-	-	-	-	-	-	-	-	-	-	-	-	-	-	-	-
Clade I and II	OG_000875	WP_353306262.1;sApS9Ms31_10740;sApS6Ms28_10740;S1MS19_20620;sApS1Ms20_20620	-	-	-	-	-	-	-	-	-	-	-	-	-	-	-	-	-	-	-	-
Clade I and II	OG_000877	WP_353306759.1;sApS9Ms31_12030;sApS6Ms28_12040;S1MS19_06050;sApS1Ms20_06070	-	-	-	-	-	-	-	-	-	-	-	-	-	-	-	-	-	-	-	-
Clade I and II	OG_000879	WP_353307112.1;sApS9Ms31_11620;sApS6Ms28_11620;S1MS19_10610;sApS1Ms20_10620	-	-	-	-	-	-	-	-	-	-	-	-	-	-	-	-	-	-	-	-
Clade I and II	OG_000882	WP_353306170.1;sApS9Ms31_00900;sApS6Ms28_00900;S1MS19_19250;sApS1Ms20_19260	-	-	-	-	-	-	-	-	-	-	-	-	-	-	-	-	-	-	-	-
Clade I and II	OG_000884	WP_353306406.1;sApS9Ms31_18360;sApS6Ms28_18370;S1MS19_01410;sApS1Ms20_01430	-	-	-	-	-	-	-	-	-	-	-	-	-	-	-	-	-	-	-	-
Clade I and II	OG_000886	WP_353306025.1;sApS9Ms31_04150;sApS6Ms28_04160;S1MS19_17430;sApS1Ms20_17450	-	-	-	-	-	-	-	-	-	-	-	-	-	-	-	-	-	-	-	-
Clade I and II	OG_000887	WP_353307049.1;sApS9Ms31_14480;sApS6Ms28_14490;S1MS19_09810;sApS1Ms20_09810	-	-	-	-	-	-	-	-	-	-	-	-	-	-	-	-	-	-	-	-
Clade I and II	OG_000888	WP_353306308.1;sApS9Ms31_19240;sApS6Ms28_19250;S1MS19_00040;sApS1Ms20_00040	-	-	-	-	-	-	-	-	-	-	-	-	-	-	-	-	-	-	-	-
Clade I and II	OG_000889	WP_353306600.1;sApS9Ms31_07190;sApS6Ms28_07200;S1MS19_04010;sApS1Ms20_04030	-	-	-	-	-	-	-	-	-	-	-	-	-	-	-	-	-	-	-	-
Clade I and II	OG_000890	WP_353306476.1;sApS9Ms31_07780;sApS6Ms28_07790;S1MS19_02240;sApS1Ms20_02270	-	-	-	-	-	-	-	-	-	-	-	-	-	-	-	-	-	-	-	-
Clade I and II	OG_000893	WP_353306001.1;sApS9Ms31_12770;sApS6Ms28_12780;S1MS19_17140;sApS1Ms20_17160	-	-	-	-	-	-	-	-	-	-	-	-	-	-	-	-	-	-	-	-
Clade I and II	OG_000894	WP_353305722.1;sApS9Ms31_19950;sApS6Ms28_19630;S1MS19_13520;sApS1Ms20_13540	-	-	-	-	-	-	-	-	-	-	-	-	-	-	-	-	-	-	-	-
Clade I and II	OG_000895	WP_353305565.1;sApS9Ms31_13420;sApS6Ms28_13430;S1MS19_11550;sApS1Ms20_11560	-	-	-	-	-	-	-	-	-	-	-	-	-	-	-	-	-	-	-	-
Clade I and II	OG_000896	WP_353305656.1;sApS9Ms31_07910;sApS6Ms28_07920;S1MS19_12670;sApS1Ms20_12680	-	-	-	-	-	-	-	-	-	-	-	-	-	-	-	-	-	-	-	-
Clade I and II	OG_000897	WP_353305592.1;sApS9Ms31_15850;sApS6Ms28_15860;S1MS19_11900;sApS1Ms20_11910	-	-	-	-	-	-	-	-	-	-	-	-	-	-	-	-	-	-	-	-
Clade I and II	OG_000899	WP_353305754.1;sApS9Ms31_15950;sApS6Ms28_15960;S1MS19_13950;sApS1Ms20_13970	-	-	-	-	-	-	-	-	-	-	-	-	-	-	-	-	-	-	-	-
Clade I and II	OG_000900	WP_353305644.1;sApS9Ms31_07790;sApS6Ms28_07800;S1MS19_12520;sApS1Ms20_12530	-	-	-	-	-	-	-	-	-	-	-	-	-	-	-	-	-	-	-	-
Clade I and II	OG_000905	WP_353305616.1;sApS9Ms31_12410;sApS6Ms28_12420;S1MS19_12160;sApS1Ms20_12170	-	-	-	-	-	-	-	-	-	-	-	-	-	-	-	-	-	-	-	-
Clade I and II	OG_000906	WP_353306168.1;sApS9Ms31_00890;sApS6Ms28_00890;S1MS19_19230;sApS1Ms20_19240	-	-	-	-	-	-	-	-	-	-	-	-	-	-	-	-	-	-	-	-
Clade I and II	OG_000907	WP_353307327.1;sApS9Ms31_19940;sApS6Ms28_19640;S1MS19_21250;sApS1Ms20_21230	-	-	-	-	-	-	-	-	-	-	-	-	-	-	-	-	-	-	-	-
Clade I and II	OG_000908	WP_353305936.1;sApS9Ms31_16790;sApS6Ms28_16800;S1MS19_16320;sApS1Ms20_16340	-	-	-	-	-	-	-	-	-	-	-	-	-	-	-	-	-	-	-	-
Clade I and II	OG_000910	WP_353306841.1;sApS9Ms31_09370;sApS6Ms28_09380;S1MS19_07110;sApS1Ms20_07130	-	-	-	-	-	-	-	-	-	-	-	-	-	-	-	-	-	-	-	-
Clade I and II	OG_000911	WP_353305703.1;sApS9Ms31_16410;sApS6Ms28_16420;S1MS19_13260;sApS1Ms20_13280	-	-	-	-	-	-	-	-	-	-	-	-	-	-	-	-	-	-	-	-
Clade I and II	OG_000920	WP_353305840.1;sApS9Ms31_05230;sApS6Ms28_05240;S1MS19_15070;sApS1Ms20_15090	-	-	-	-	-	-	-	-	-	-	-	-	-	-	-	-	-	-	-	-
Clade I and II	OG_000922	WP_353306171.1;sApS9Ms31_00910;sApS6Ms28_00910;S1MS19_19260;sApS1Ms20_19270	-	-	-	-	-	-	-	-	-	-	-	-	-	-	-	-	-	-	-	-
Clade I and II	OG_000927	WP_353306261.1;sApS9Ms31_10730;sApS6Ms28_10730;S1MS19_20610;sApS1Ms20_20610	-	-	-	-	-	-	-	-	-	-	-	-	-	-	-	-	-	-	-	-
Clade I and II	OG_000928	WP_353306471.1;sApS9Ms31_19580;sApS6Ms28_20000;S1MS19_02160;sApS1Ms20_02190	-	-	-	-	-	-	-	-	-	-	-	-	-	-	-	-	-	-	-	-
Clade I and II	OG_000930	WP_353306816.1;sApS9Ms31_05550;sApS6Ms28_05560;S1MS19_06780;sApS1Ms20_06800	-	-	-	-	-	-	-	-	-	-	-	-	-	-	-	-	-	-	-	-
Clade I and II	OG_000932	WP_353306723.1;sApS9Ms31_04680;sApS6Ms28_04690;S1MS19_05530;sApS1Ms20_05550	-	-	-	-	-	-	-	-	-	-	-	-	-	-	-	-	-	-	-	-
Clade I and II	OG_000933	WP_353306817.1;sApS9Ms31_05540;sApS6Ms28_05550;S1MS19_06790;sApS1Ms20_06810	-	-	-	-	-	-	-	-	-	-	-	-	-	-	-	-	-	-	-	-
Clade I and II	OG_000934	WP_353306972.1;sApS9Ms31_03450;sApS6Ms28_03450;S1MS19_08840;sApS1Ms20_08860	-	-	-	-	-	-	-	-	-	-	-	-	-	-	-	-	-	-	-	-
Clade I and II	OG_000937	WP_353306023.1;sApS9Ms31_13040;sApS6Ms28_13050;S1MS19_17400;sApS1Ms20_17420	-	-	-	-	-	-	-	-	-	-	-	-	-	-	-	-	-	-	-	-
Clade I and II	OG_000938	WP_353306532.1;sApS9Ms31_04080;sApS6Ms28_04090;S1MS19_03010;sApS1Ms20_03030	-	-	-	-	-	-	-	-	-	-	-	-	-	-	-	-	-	-	-	-
Clade I and II	OG_000939	WP_353305676.1;sApS9Ms31_00350;sApS6Ms28_00350;S1MS19_12910;sApS1Ms20_12930	-	-	-	-	-	-	-	-	-	-	-	-	-	-	-	-	-	-	-	-
Clade I and II	OG_000940	WP_353307016.1;sApS9Ms31_14840;sApS6Ms28_14850;S1MS19_09390;sApS1Ms20_09400	-	-	-	-	-	-	-	-	-	-	-	-	-	-	-	-	-	-	-	-
Clade I and II	OG_000942	WP_353306682.1;sApS9Ms31_03710;sApS6Ms28_03710;S1MS19_05020;sApS1Ms20_05040	-	-	-	-	-	-	-	-	-	-	-	-	-	-	-	-	-	-	-	-
Clade I and II	OG_000943	WP_353306681.1;sApS9Ms31_03690;sApS6Ms28_03690;S1MS19_05000;sApS1Ms20_05020	-	-	-	-	-	-	-	-	-	-	-	-	-	-	-	-	-	-	-	-
Clade I and II	OG_000944	WP_281748339.1;sApS9Ms31_01750;sApS6Ms28_01750;S1MS19_14650;sApS1Ms20_14670	-	-	-	-	-	-	-	-	-	-	-	-	-	-	-	-	-	-	-	-
Clade I and II	OG_000946	WP_353306212.1;sApS9Ms31_18710;sApS6Ms28_18720;S1MS19_19930;sApS1Ms20_19930	-	-	-	-	-	-	-	-	-	-	-	-	-	-	-	-	-	-	-	-
Clade I and II	OG_000947	WP_353305905.1;sApS9Ms31_11960;sApS6Ms28_11970;S1MS19_15950;sApS1Ms20_15970	-	-	-	-	-	-	-	-	-	-	-	-	-	-	-	-	-	-	-	-
Clade I and II	OG_000948	WP_353306674.1;sApS9Ms31_19720;sApS6Ms28_19860;S1MS19_04920;sApS1Ms20_04940	-	-	-	-	-	-	-	-	-	-	-	-	-	-	-	-	-	-	-	-
Clade I and II	OG_000952	WP_353307062.1;sApS9Ms31_14890;sApS6Ms28_14900;S1MS19_09970;sApS1Ms20_09970	-	-	-	-	-	-	-	-	-	-	-	-	-	-	-	-	-	-	-	-
Clade I and II	OG_000953	WP_353306297.1;sApS9Ms31_19420;sApS6Ms28_19430;S1MS19_21140;sApS1Ms20_21120	-	-	-	-	-	-	-	-	-	-	-	-	-	-	-	-	-	-	-	-
Clade I and II	OG_000955	WP_353307106.1;sApS9Ms31_11650;sApS6Ms28_11650;S1MS19_10550;sApS1Ms20_10560	-	-	-	-	-	-	-	-	-	-	-	-	-	-	-	-	-	-	-	-
Clade I and II	OG_000956	WP_353305858.1;sApS9Ms31_11230;sApS6Ms28_11230;S1MS19_15320;sApS1Ms20_15340	-	-	-	-	-	-	-	-	-	-	-	-	-	-	-	-	-	-	-	-
Clade I and II	OG_000957	WP_353307289.1;sApS9Ms31_20090;sApS6Ms28_20470;S1MS19_21910;sApS1Ms20_21940	-	-	-	-	-	-	-	-	-	-	-	-	-	-	-	-	-	-	-	-
Clade I and II	OG_000959	WP_353305833.1;sApS9Ms31_05300;sApS6Ms28_05310;S1MS19_14980;sApS1Ms20_15000	-	-	-	-	-	-	-	-	-	-	-	-	-	-	-	-	-	-	-	-
Clade I and II	OG_000960	WP_353306446.1;sApS9Ms31_03930;sApS6Ms28_03930;S1MS19_01910;sApS1Ms20_01940	-	-	-	-	-	-	-	-	-	-	-	-	-	-	-	-	-	-	-	-
Clade I and II	OG_000964	WP_353305702.1;sApS9Ms31_09460;sApS6Ms28_09470;S1MS19_13250;sApS1Ms20_13270	-	-	-	-	-	-	-	-	-	-	-	-	-	-	-	-	-	-	-	-
Clade I and II	OG_000965	WP_353305704.1;sApS9Ms31_19290;sApS6Ms28_19300;S1MS19_13270;sApS1Ms20_13290	-	-	-	-	-	-	-	-	-	-	-	-	-	-	-	-	-	-	-	-
Clade I and II	OG_000968	WP_353306194.1;sApS9Ms31_10380;sApS6Ms28_10380;S1MS19_19610;sApS1Ms20_19610	-	-	-	-	-	-	-	-	-	-	-	-	-	-	-	-	-	-	-	-
Clade I and II	OG_000969	WP_353306459.1;sApS9Ms31_02860;sApS6Ms28_02860;S1MS19_02080;sApS1Ms20_02110	-	-	-	-	-	-	-	-	-	-	-	-	-	-	-	-	-	-	-	-
Clade I and II	OG_000970	WP_353305830.1;sApS9Ms31_05330;sApS6Ms28_05340;S1MS19_14950;sApS1Ms20_14970	-	-	-	-	-	-	-	-	-	-	-	-	-	-	-	-	-	-	-	-
Clade I and II	OG_000973	WP_353307107.1;sApS9Ms31_11640;sApS6Ms28_11640;S1MS19_10560;sApS1Ms20_10570	-	-	-	-	-	-	-	-	-	-	-	-	-	-	-	-	-	-	-	-
Clade I and II	OG_000975	WP_353305747.1;sApS9Ms31_15870;sApS6Ms28_15880;S1MS19_13850;sApS1Ms20_13870	-	-	-	-	-	-	-	-	-	-	-	-	-	-	-	-	-	-	-	-
Clade I and II	OG_000978	WP_353306259.1;sApS9Ms31_10560;sApS6Ms28_10560;S1MS19_20580;sApS1Ms20_20580	-	-	-	-	-	-	-	-	-	-	-	-	-	-	-	-	-	-	-	-
Clade I and II	OG_000979	WP_353306245.1;sApS9Ms31_19080;sApS6Ms28_19090;S1MS19_20360;sApS1Ms20_20360	-	-	-	-	-	-	-	-	-	-	-	-	-	-	-	-	-	-	-	-
Clade I and II	OG_000981	WP_353306504.1;sApS9Ms31_14350;sApS6Ms28_14360;S1MS19_02650;sApS1Ms20_02670	-	-	-	-	-	-	-	-	-	-	-	-	-	-	-	-	-	-	-	-
Clade I and II	OG_000983	WP_353306871.1;sApS9Ms31_05960;sApS6Ms28_05970;S1MS19_07470;sApS1Ms20_07490	-	-	-	-	-	-	-	-	-	-	-	-	-	-	-	-	-	-	-	-
Clade I and II	OG_000984	WP_353306958.1;sApS9Ms31_03760;sApS6Ms28_03760;S1MS19_08700;sApS1Ms20_08720	-	-	-	-	-	-	-	-	-	-	-	-	-	-	-	-	-	-	-	-
Clade I and II	OG_000991	WP_353306103.1;sApS9Ms31_19300;sApS6Ms28_19310;S1MS19_18310;sApS1Ms20_18330	-	-	-	-	-	-	-	-	-	-	-	-	-	-	-	-	-	-	-	-
Clade I and II	OG_000999	sApS9Ms31_19920;sApS6Ms28_19660;S1MS19_11750;sApS1Ms20_11760;sApS6Ms28_03990	-	-	-	-	-	-	-	-	-	-	-	-	-	-	-	-	-	-	-	-
Clade I and II	OG_001171	WP_353305861.1;sApS6Ms28_02140;S1MS19_15350;sApS1Ms20_15370	-	-	-	-	-	-	-	-	-	-	-	-	-	-	-	-	-	-	-	-
Clade I and II	OG_001185	sApS9Ms31_03680;sApS6Ms28_03680;S1MS19_04980;sApS1Ms20_05000	-	-	-	-	-	-	-	-	-	-	-	-	-	-	-	-	-	-	-	-
Clade I and II	OG_001186	sApS9Ms31_06070;sApS6Ms28_06080;S1MS19_14590;sApS1Ms20_14610	-	-	-	-	-	-	-	-	-	-	-	-	-	-	-	-	-	-	-	-
Clade I and II	OG_001188	sApS9Ms31_07690;sApS6Ms28_07700;S1MS19_09040;sApS1Ms20_09060	-	-	-	-	-	-	-	-	-	-	-	-	-	-	-	-	-	-	-	-
Clade I and II	OG_001189	sApS9Ms31_12430;sApS6Ms28_12440;S1MS19_19480;sApS1Ms20_19480	-	-	-	-	-	-	-	-	-	-	-	-	-	-	-	-	-	-	-	-
Clade I and II	OG_001191	sApS9Ms31_07800;sApS6Ms28_07810;S1MS19_20140;sApS1Ms20_20140	-	-	-	-	-	-	-	-	-	-	-	-	-	-	-	-	-	-	-	-
Clade I and II	OG_001193	sApS9Ms31_17120;sApS6Ms28_17130;S1MS19_07850;sApS1Ms20_07870	-	-	-	-	-	-	-	-	-	-	-	-	-	-	-	-	-	-	-	-
Clade I and II	OG_001194	sApS9Ms31_17110;sApS6Ms28_17120;S1MS19_07860;sApS1Ms20_07880	-	-	-	-	-	-	-	-	-	-	-	-	-	-	-	-	-	-	-	-
Clade I and II	OG_001195	sApS9Ms31_17560;sApS6Ms28_17570;S1MS19_18000;sApS1Ms20_18020	-	-	-	-	-	-	-	-	-	-	-	-	-	-	-	-	-	-	-	-
Clade I and II	OG_001198	sApS9Ms31_18700;sApS6Ms28_18710;S1MS19_19940;sApS1Ms20_19940	-	-	-	-	-	-	-	-	-	-	-	-	-	-	-	-	-	-	-	-
Clade I and II	OG_001199	sApS9Ms31_07920;sApS6Ms28_07930;S1MS19_12680;sApS1Ms20_12690	-	-	-	-	-	-	-	-	-	-	-	-	-	-	-	-	-	-	-	-
Clade I and II	OG_001204	sApS9Ms31_10870;sApS6Ms28_10870;S1MS19_03410;sApS1Ms20_03430	-	-	-	-	-	-	-	-	-	-	-	-	-	-	-	-	-	-	-	-
Clade I and II	OG_001206	sApS9Ms31_01720;sApS6Ms28_01720;S1MS19_16200;sApS1Ms20_16220	-	-	-	-	-	-	-	-	-	-	-	-	-	-	-	-	-	-	-	-
Clade I and II	OG_001207	sApS9Ms31_03260;sApS6Ms28_03260;S1MS19_05100;sApS1Ms20_05120	-	-	-	-	-	-	-	-	-	-	-	-	-	-	-	-	-	-	-	-
Clade I and II	OG_001209	sApS9Ms31_09450;sApS6Ms28_09460;S1MS19_12360;sApS1Ms20_12370	-	-	-	-	-	-	-	-	-	-	-	-	-	-	-	-	-	-	-	-
Clade I and II	OG_001210	sApS9Ms31_19310;sApS6Ms28_19320;S1MS19_18300;sApS1Ms20_18320	-	-	-	-	-	-	-	-	-	-	-	-	-	-	-	-	-	-	-	-
Clade I and II	OG_001212	sApS9Ms31_17460;sApS6Ms28_17470;S1MS19_07540;sApS1Ms20_07560	-	-	-	-	-	-	-	-	-	-	-	-	-	-	-	-	-	-	-	-
Clade I and II	OG_001214	sApS9Ms31_10990;sApS6Ms28_10990;S1MS19_08340;sApS1Ms20_08360	-	-	-	-	-	-	-	-	-	-	-	-	-	-	-	-	-	-	-	-
Clade I and II	OG_001216	sApS9Ms31_03700;sApS6Ms28_03700;S1MS19_05010;sApS1Ms20_05030	-	-	-	-	-	-	-	-	-	-	-	-	-	-	-	-	-	-	-	-
Clade I and II	OG_001218	sApS9Ms31_07820;sApS6Ms28_07830;S1MS19_19560;sApS1Ms20_19560	-	-	-	-	-	-	-	-	-	-	-	-	-	-	-	-	-	-	-	-
Clade I and II	OG_001219	sApS9Ms31_20230;sApS6Ms28_20330;S1MS19_20860;sApS1Ms20_20850	-	-	-	-	-	-	-	-	-	-	-	-	-	-	-	-	-	-	-	-
Clade I and II	OG_001451	WP_353306463.1;sApS9Ms31_02390;sApS6Ms28_02390	-	-	-	-	-	-	-	-	-	-	-	-	-	-	-	-	-	-	-	-
Clade I and II	OG_001573	WP_353306462.1;sApS9Ms31_02400;sApS6Ms28_02400	-	-	-	-	-	-	-	-	-	-	-	-	-	-	-	-	-	-	-	-
Clade I and II	OG_001704	WP_353307229.1;sApS9Ms31_04210;sApS6Ms28_04220	-	-	-	-	-	-	-	-	-	-	-	-	-	-	-	-	-	-	-	-
Clade I and II	OG_002001	sApS9Ms31_11520;sApS6Ms28_11520;S1MS19_09400	-	-	-	-	-	-	-	-	-	-	-	-	-	-	-	-	-	-	-	-
Clade I and II	OG_002007	sApS9Ms31_03300;sApS6Ms28_03300;S1MS19_20750	-	-	-	-	-	-	-	-	-	-	-	-	-	-	-	-	-	-	-	-
Clade II and III	OG_001018	sApS9Ms31_01760;sApS6Ms28_01760;sApS4Ms2_18570;sApS6Ms27_18590;sApS14Ms10_18640	1207055.C100_05460	5.48e-17	84.0	COG3677@1|root,COG3677@2|Bacteria,1MXYX@1224|Proteobacteria,2TQR3@28211|Alphaproteobacteria,2K3A6@204457|Sphingomonadales	204457|Sphingomonadales	L	ISXO2-like transposase domain	-	-	-	-	-	-	-	-	-	-	-	-	DDE_Tnp_IS1595,Zn_Tnp_IS1595
Clade II and III	OG_001103	sApS9Ms31_03090;sApS6Ms28_03090;sApS4Ms2_07430;sApS6Ms27_13690;sApS14Ms10_13720	838561.P344_03415	2.93e-65	226.0	COG1783@1|root,COG1783@2|Bacteria,3WUXM@544448|Tenericutes	544448|Tenericutes	S	Phage terminase large subunit	-	-	-	-	-	-	-	-	-	-	-	-	Terminase_6,Terminase_6C
Clade II and III	OG_001057	sApS9Ms31_03460;sApS6Ms28_03460;sApS4Ms2_19050;sApS6Ms27_19070;sApS14Ms10_19110	416269.APL_1183	1.68e-25	113.0	COG0846@1|root,COG0846@2|Bacteria,1MXU2@1224|Proteobacteria,1RZ1C@1236|Gammaproteobacteria,1Y9X0@135625|Pasteurellales	135625|Pasteurellales	K	SIR2-like domain	-	-	-	-	-	-	-	-	-	-	-	-	SIR2_2
Clade II and III	OG_001060	sApS9Ms31_03730;sApS6Ms28_03730;sApS4Ms2_03720;sApS6Ms27_17400;sApS14Ms10_17450	1276229.SSYRP_v1c03570	6.34e-06	55.8	COG1277@1|root,COG1277@2|Bacteria	2|Bacteria	-	-	-	-	-	ko:K01992	-	M00254	-	-	ko00000,ko00002,ko02000	3.A.1	-	-	ABC2_membrane_2
Clade II and III	OG_000708	sApS9Ms31_03870;sApS6Ms28_03870;sApS4Ms2_13500;sApS6Ms27_07640;sApS14Ms10_07640;sApS9Ms31_18720;sApS6Ms28_18730	331869.BAL199_01364	6.04e-11	67.4	COG3677@1|root,COG3677@2|Bacteria,1MXYX@1224|Proteobacteria,2TQR3@28211|Alphaproteobacteria	28211|Alphaproteobacteria	L	Transposase and inactivated derivatives	-	-	-	-	-	-	-	-	-	-	-	-	DDE_Tnp_IS1595,Zn_Tnp_IS1595
Clade II and III	OG_001064	sApS9Ms31_03960;sApS6Ms28_03960;sApS4Ms2_17450;sApS6Ms27_03760;sApS14Ms10_03780	838561.P344_01075	2.04e-30	116.0	COG0078@1|root,COG0078@2|Bacteria,3WT22@544448|Tenericutes	544448|Tenericutes	E	Reversibly catalyzes the transfer of the carbamoyl group from carbamoyl phosphate (CP) to the N(epsilon) atom of ornithine (ORN) to produce L-citrulline	arcB	GO:0003674,GO:0003824,GO:0004585,GO:0005488,GO:0005575,GO:0005622,GO:0005623,GO:0005737,GO:0006082,GO:0006520,GO:0006525,GO:0006527,GO:0006591,GO:0006807,GO:0008150,GO:0008152,GO:0009056,GO:0009063,GO:0009064,GO:0009065,GO:0009987,GO:0016054,GO:0016597,GO:0016740,GO:0016741,GO:0016743,GO:0019547,GO:0019752,GO:0031406,GO:0036094,GO:0043167,GO:0043168,GO:0043177,GO:0043436,GO:0044237,GO:0044238,GO:…	2.1.3.3	ko:K00611	ko00220,ko01100,ko01110,ko01130,ko01230,map00220,map01100,map01110,map01130,map01230	M00029,M00844	R01398	RC00096	ko00000,ko00001,ko00002,ko01000	-	-	-	OTCace,OTCace_N
Clade II and III	OG_001035	sApS9Ms31_04550;sApS6Ms28_04560;sApS4Ms2_16900;sApS6Ms27_04300;sApS14Ms10_04320	97137.C821_01274	2.25e-21	93.6	COG4716@1|root,COG4716@2|Bacteria,1TQZ6@1239|Firmicutes,4HAYH@91061|Bacilli,3F3QX@33958|Lactobacillaceae	91061|Bacilli	S	Myosin-crossreactive antigen	-	GO:0000166,GO:0003674,GO:0003824,GO:0005488,GO:0005504,GO:0005515,GO:0006082,GO:0006629,GO:0006631,GO:0008150,GO:0008152,GO:0008289,GO:0009636,GO:0009987,GO:0016829,GO:0016835,GO:0016836,GO:0019752,GO:0031406,GO:0032787,GO:0033293,GO:0036094,GO:0042221,GO:0042802,GO:0042803,GO:0043167,GO:0043168,GO:0043177,GO:0043436,GO:0044237,GO:0044238,GO:0044255,GO:0044281,GO:0046983,GO:0048037,GO:0050151,GO:…	4.2.1.53	ko:K10254	-	-	-	-	ko00000,ko01000	-	-	-	MCRA
Clade II and III	OG_001029	sApS9Ms31_07370;sApS6Ms28_07380;sApS4Ms2_12470;sApS6Ms27_08670;sApS14Ms10_08660	685778.AORL01000009_gene3195	3.23e-16	84.3	COG3677@1|root,COG3677@2|Bacteria,1MXYX@1224|Proteobacteria,2TQR3@28211|Alphaproteobacteria,2K3A6@204457|Sphingomonadales	204457|Sphingomonadales	L	ISXO2-like transposase domain	-	-	-	-	-	-	-	-	-	-	-	-	DDE_Tnp_IS1595,Zn_Tnp_IS1595
Clade II and III	OG_001068	sApS9Ms31_08450;sApS6Ms28_08460;sApS4Ms2_12840;sApS6Ms27_08300;sApS14Ms10_08310	536233.CLO_0906	2.1e-06	55.1	2C5PK@1|root,30DRP@2|Bacteria,1UPPX@1239|Firmicutes	1239|Firmicutes	S	MTH538 TIR-like domain (DUF1863)	-	-	-	-	-	-	-	-	-	-	-	-	DUF1863
Clade II and III	OG_001005	sApS9Ms31_09310;sApS6Ms28_09320;sApS4Ms2_13620;sApS6Ms27_07520;sApS14Ms10_07520	1423815.BACR01000023_gene1229	9.55e-86	262.0	COG4221@1|root,COG4221@2|Bacteria,1TRHF@1239|Firmicutes,4HBXH@91061|Bacilli,3F3VA@33958|Lactobacillaceae	91061|Bacilli	S	Belongs to the short-chain dehydrogenases reductases (SDR) family	-	GO:0003674,GO:0003824,GO:0008150,GO:0008152,GO:0016491,GO:0055114	-	-	-	-	-	-	-	-	-	-	adh_short
Clade II and III	OG_001098	sApS9Ms31_09780;sApS6Ms28_09780;sApS4Ms2_11390;sApS6Ms27_09750;sApS14Ms10_09750	1122947.FR7_2503	3.44e-07	58.2	COG3723@1|root,COG3723@2|Bacteria,1UNDF@1239|Firmicutes,4H38J@909932|Negativicutes	909932|Negativicutes	L	Recombinase, phage RecT family	recT	-	-	ko:K07455	-	-	-	-	ko00000,ko03400	-	-	-	RecT
Clade II and III	OG_001075	sApS9Ms31_10040;sApS6Ms28_10040;sApS4Ms2_12210;sApS6Ms27_08920;sApS14Ms10_08920	272632.MSC_0644	4.36e-23	98.2	COG0191@1|root,COG0191@2|Bacteria,3WTIT@544448|Tenericutes	544448|Tenericutes	G	Fructose-bisphosphate aldolase class-II	gatY-kbaY	-	4.1.2.13,4.1.2.40	ko:K01624,ko:K08302	ko00010,ko00030,ko00051,ko00052,ko00680,ko00710,ko01100,ko01110,ko01120,ko01130,ko01200,ko01230,map00010,map00030,map00051,map00052,map00680,map00710,map01100,map01110,map01120,map01130,map01200,map01230	M00001,M00003,M00165,M00167,M00344,M00345	R01068,R01069,R01070,R01829,R02568	RC00438,RC00439,RC00603,RC00604	ko00000,ko00001,ko00002,ko01000	-	-	-	F_bP_aldolase
Clade II and III	OG_001101	sApS9Ms31_10130;sApS6Ms28_10130;sApS4Ms2_22930;sApS6Ms27_21350;sApS14Ms10_21900	748449.Halha_1482	1.36e-41	147.0	COG2801@1|root,COG2801@2|Bacteria,1TPEH@1239|Firmicutes,24DNX@186801|Clostridia,3WB69@53433|Halanaerobiales	186801|Clostridia	L	PFAM Integrase catalytic region	-	-	-	-	-	-	-	-	-	-	-	-	HTH_21,rve
Clade II and III	OG_001047	sApS9Ms31_10210;sApS6Ms28_10210;sApS4Ms2_01490;sApS6Ms27_01510;sApS14Ms10_01520	838561.P344_04815	3.87e-98	311.0	COG4724@1|root,COG4724@2|Bacteria	2|Bacteria	G	mannosyl-glycoprotein endo-beta-N-acetylglucosaminidase activity	-	GO:0001573,GO:0003674,GO:0003824,GO:0004308,GO:0004553,GO:0005575,GO:0005576,GO:0005618,GO:0005622,GO:0005623,GO:0005737,GO:0005975,GO:0006629,GO:0006643,GO:0006664,GO:0006665,GO:0006672,GO:0006687,GO:0006689,GO:0006807,GO:0008150,GO:0008152,GO:0009056,GO:0009311,GO:0009313,GO:0009987,GO:0016020,GO:0016042,GO:0016052,GO:0016787,GO:0016798,GO:0016997,GO:0019377,GO:0030149,GO:0030312,GO:0034641,GO:…	3.2.1.18,3.2.1.96	ko:K01186,ko:K01227	ko00511,ko00600,ko04142,map00511,map00600,map04142	-	R04018	RC00028,RC00077	ko00000,ko00001,ko01000,ko02042	-	GH33	-	Big_3,F5_F8_type_C,G5,Glyco_hydro_85,Gram_pos_anchor,PKD,YSIRK_signal
Clade II and III	OG_001014	sApS9Ms31_10840;sApS6Ms28_10840;sApS4Ms2_13430;sApS6Ms27_07710;sApS14Ms10_07710	1123230.ARQJ01000033_gene1573	2.08e-07	60.5	COG0635@1|root,COG0635@2|Bacteria,1TPES@1239|Firmicutes,4HA60@91061|Bacilli,4GXX9@90964|Staphylococcaceae	91061|Bacilli	H	Involved in the biosynthesis of porphyrin-containing compound	hemN	GO:0003674,GO:0003824,GO:0004109,GO:0005488,GO:0005575,GO:0005622,GO:0005623,GO:0005737,GO:0006725,GO:0006778,GO:0006779,GO:0006782,GO:0006783,GO:0006807,GO:0008150,GO:0008152,GO:0009058,GO:0009987,GO:0016491,GO:0016627,GO:0016634,GO:0018130,GO:0019438,GO:0033013,GO:0033014,GO:0034641,GO:0042168,GO:0042440,GO:0043167,GO:0043169,GO:0044237,GO:0044249,GO:0044271,GO:0044424,GO:0044464,GO:0046148,GO:…	-	-	-	-	-	-	-	-	-	-	HemN_C,Radical_SAM
Clade II and III	OG_001093	sApS9Ms31_11770;sApS6Ms28_11770;sApS4Ms2_14080;sApS6Ms27_07060;sApS14Ms10_07060	1231626.CAHE_0816	6.03e-67	218.0	COG3328@1|root,COG3328@2|Bacteria,4NFQS@976|Bacteroidetes,47JYB@768503|Cytophagia	976|Bacteroidetes	L	PFAM Transposase, Mutator family	-	-	-	-	-	-	-	-	-	-	-	-	Transposase_mut
Clade II and III	OG_000804	sApS9Ms31_11900;sApS6Ms28_11910;sApS4Ms2_08520;sApS6Ms27_12600;sApS14Ms10_12620;sApS6Ms28_11890	1276229.SSYRP_v1c08260	2.14e-18	84.7	COG3752@1|root,COG3752@2|Bacteria,3WURZ@544448|Tenericutes	544448|Tenericutes	S	Protein of unknown function (DUF1295)	-	-	-	-	-	-	-	-	-	-	-	-	DUF1295
Clade II and III	OG_000861	sApS4Ms2_01060;sApS6Ms27_01080;sApS9Ms31_11930;sApS6Ms28_11940;sApS14Ms10_01090	670307.HYPDE_37458	1.08e-09	63.9	COG3677@1|root,COG3677@2|Bacteria,1MXYX@1224|Proteobacteria,2TQR3@28211|Alphaproteobacteria	28211|Alphaproteobacteria	L	Transposase and inactivated derivatives	-	-	-	-	-	-	-	-	-	-	-	-	DDE_Tnp_IS1595,Zn_Tnp_IS1595
Clade II and III	OG_001061	sApS9Ms31_12380;sApS6Ms28_12390;sApS4Ms2_19870;sApS6Ms27_19890;sApS14Ms10_19930	1276258.SAPIS_v1c07050	1.38e-09	62.8	COG2274@1|root,COG2274@2|Bacteria,3WSXG@544448|Tenericutes	544448|Tenericutes	V	abc transporter atp-binding	sunT	GO:0000166,GO:0003674,GO:0003824,GO:0005488,GO:0005524,GO:0005575,GO:0005623,GO:0005886,GO:0006508,GO:0006807,GO:0008144,GO:0008150,GO:0008152,GO:0008233,GO:0008234,GO:0016020,GO:0016021,GO:0016462,GO:0016787,GO:0016817,GO:0016818,GO:0016887,GO:0017076,GO:0017111,GO:0019538,GO:0030554,GO:0031224,GO:0032553,GO:0032555,GO:0032559,GO:0035639,GO:0036094,GO:0043167,GO:0043168,GO:0043170,GO:0044238,GO:…	-	ko:K02021	-	-	-	-	ko00000,ko02000	3.A.1.106,3.A.1.110,3.A.1.112,3.A.1.113,3.A.1.117,3.A.1.21	-	-	ABC_membrane,ABC_tran,Peptidase_C39
Clade II and III	OG_001087	sApS9Ms31_12680;sApS6Ms28_12690;sApS4Ms2_04130;sApS6Ms27_16990;sApS14Ms10_17030	1114972.AUAW01000011_gene560	4.14e-06	51.6	COG0632@1|root,COG0632@2|Bacteria,1V3KF@1239|Firmicutes,4HHI5@91061|Bacilli,3F42W@33958|Lactobacillaceae	91061|Bacilli	L	The RuvA-RuvB complex in the presence of ATP renatures cruciform structure in supercoiled DNA with palindromic sequence, indicating that it may promote strand exchange reactions in homologous recombination. RuvAB is a helicase that mediates the Holliday junction migration by localized denaturation and reannealing. RuvA stimulates, in the presence of DNA, the weak ATPase activity of RuvB	ruvA	GO:0000166,GO:0003674,GO:0003676,GO:0003677,GO:0003678,GO:0003824,GO:0004386,GO:0005488,GO:0005524,GO:0005575,GO:0005622,GO:0005623,GO:0006139,GO:0006259,GO:0006281,GO:0006310,GO:0006725,GO:0006807,GO:0006950,GO:0006974,GO:0006996,GO:0007154,GO:0008144,GO:0008150,GO:0008152,GO:0009378,GO:0009379,GO:0009432,GO:0009605,GO:0009987,GO:0009991,GO:0016043,GO:0016462,GO:0016787,GO:0016817,GO:0016818,GO:…	3.6.4.12	ko:K03550	ko03440,map03440	-	-	-	ko00000,ko00001,ko01000,ko03400	-	-	-	HHH_5,RuvA_C,RuvA_N
Clade II and III	OG_001017	sApS9Ms31_14120;sApS6Ms28_14130;sApS4Ms2_08800;sApS6Ms27_12320;sApS14Ms10_12340	838561.P344_03415	9.72e-10	64.3	COG1783@1|root,COG1783@2|Bacteria,3WUXM@544448|Tenericutes	544448|Tenericutes	S	Phage terminase large subunit	-	-	-	-	-	-	-	-	-	-	-	-	Terminase_6,Terminase_6C
Clade II and III	OG_001107	sApS9Ms31_14770;sApS6Ms28_14780;sApS4Ms2_11150;sApS6Ms27_09980;sApS14Ms10_09990	838561.P344_03750	1.66e-09	58.5	COG3240@1|root,COG3240@2|Bacteria	2|Bacteria	I	lipase activity	-	-	-	-	-	-	-	-	-	-	-	-	Lipase_GDSL
Clade II and III	OG_001002	sApS9Ms31_15020;sApS6Ms28_15030;sApS4Ms2_14500;sApS6Ms27_06640;sApS14Ms10_06640	838561.P344_06860	6.38e-93	284.0	COG0534@1|root,COG0534@2|Bacteria	2|Bacteria	V	drug transmembrane transporter activity	norM	-	-	-	-	-	-	-	-	-	-	-	MatE
Clade II and III	OG_001058	sApS9Ms31_16630;sApS6Ms28_16640;sApS4Ms2_01130;sApS6Ms27_01150;sApS14Ms10_01160	838561.P344_02030	1.14e-133	401.0	COG0714@1|root,COG0714@2|Bacteria,3WTF0@544448|Tenericutes	544448|Tenericutes	S	AAA domain (dynein-related subfamily)	-	-	-	ko:K03924	-	-	-	-	ko00000,ko01000	-	-	-	AAA_5
Clade II and III	OG_001080	sApS9Ms31_16640;sApS6Ms28_16650;sApS4Ms2_01140;sApS6Ms27_01160;sApS14Ms10_01170	838561.P344_02035	2.32e-124	380.0	COG2425@1|root,COG2425@2|Bacteria,3WTXR@544448|Tenericutes	544448|Tenericutes	S	von Willebrand factor (vWF) type A domain	-	-	-	-	-	-	-	-	-	-	-	-	VWA_2
Clade II and III	OG_001054	sApS9Ms31_18540;sApS6Ms28_18550;sApS4Ms2_00150;sApS6Ms27_00160;sApS14Ms10_00170	670307.HYPDE_37458	4.83e-12	70.5	COG3677@1|root,COG3677@2|Bacteria,1MXYX@1224|Proteobacteria,2TQR3@28211|Alphaproteobacteria	28211|Alphaproteobacteria	L	Transposase and inactivated derivatives	-	-	-	-	-	-	-	-	-	-	-	-	DDE_Tnp_IS1595,Zn_Tnp_IS1595
Clade II and III	OG_001092	sApS9Ms31_18850;sApS6Ms28_18860;sApS4Ms2_20870;sApS6Ms27_20880;sApS14Ms10_20930	1129368.SMIPMB4A_v3c8430	6.35e-76	233.0	COG1428@1|root,COG1428@2|Bacteria,3WT89@544448|Tenericutes	544448|Tenericutes	F	Deoxynucleoside kinase	dck	-	2.7.1.74,2.7.1.76	ko:K15519	ko00230,ko00240,ko01100,map00230,map00240,map01100	-	R00185,R01666,R02089	RC00002,RC00017	ko00000,ko00001,ko01000	-	-	-	dNK
Clade II and III	OG_001066	sApS9Ms31_19560;sApS6Ms28_20020;sApS4Ms2_22190;sApS6Ms27_22590;sApS14Ms10_22630	1526927.Plano_p0001	1.08e-11	72.0	COG5527@1|root,COG5527@2|Bacteria,1UXY7@1239|Firmicutes,4HDMS@91061|Bacilli,26H71@186818|Planococcaceae	91061|Bacilli	L	Initiator Replication protein	-	-	-	-	-	-	-	-	-	-	-	-	Rep_3
Clade II and III	OG_001076	sApS9Ms31_19850;sApS6Ms28_19730;sApS4Ms2_05250;sApS6Ms27_15870;sApS14Ms10_15930	1173028.ANKO01000065_gene5627	4.3e-23	93.6	COG3415@1|root,COG3415@2|Bacteria,1G8B4@1117|Cyanobacteria,1HH5K@1150|Oscillatoriales	1117|Cyanobacteria	L	Transposase	-	-	-	-	-	-	-	-	-	-	-	-	HTH_23,HTH_Tnp_IS630
Clade II and III	OG_001180	sApS4Ms2_23270;sApS14Ms10_23360;sApS9Ms31_20380;sApS6Ms28_20180	1202962.KB907186_gene2928	1.56e-15	81.6	COG1192@1|root,COG1192@2|Bacteria,1MV43@1224|Proteobacteria,1RNJK@1236|Gammaproteobacteria	1236|Gammaproteobacteria	D	chromosome partitioning	-	-	-	ko:K03496	-	-	-	-	ko00000,ko03036,ko04812	-	-	-	AAA_31
Clade II and III	OG_001032	sApS9Ms31_20500;sApS6Ms28_20060;sApS4Ms2_22850;sApS6Ms27_23240;sApS14Ms10_21980	938293.CAJU020000001_gene49	7.21e-07	51.2	COG2801@1|root,COG2801@2|Bacteria,1TPEH@1239|Firmicutes,24DNX@186801|Clostridia,22I9Y@1570339|Peptoniphilaceae	186801|Clostridia	L	DDE domain	-	-	-	-	-	-	-	-	-	-	-	-	HTH_21,rve
Clade II and III	OG_000025	sApS9Ms31_02040;sApS6Ms28_02040;sApS4Ms2_19630;sApS4Ms2_09660;sApS4Ms2_09500;sApS4Ms2_09060;sApS6Ms27_19650;sApS6Ms27_12060;sApS6Ms27_11620;sApS6Ms27_11460;sApS14Ms10_19690;sApS14Ms10_12080;sApS14Ms10_11620;sApS14Ms10_11460	-	-	-	-	-	-	-	-	-	-	-	-	-	-	-	-	-	-	-	-
Clade II and III	OG_000679	sApS9Ms31_18100;sApS6Ms28_18110;sApS4Ms2_23140;sApS4Ms2_06650;sApS6Ms27_21560;sApS6Ms27_14470;sApS14Ms10_21690;sApS14Ms10_14510	-	-	-	-	-	-	-	-	-	-	-	-	-	-	-	-	-	-	-	-
Clade II and III	OG_000680	sApS9Ms31_13500;sApS6Ms28_13510;sApS4Ms2_13800;sApS4Ms2_07680;sApS6Ms27_13440;sApS6Ms27_07340;sApS14Ms10_13470;sApS14Ms10_07340	-	-	-	-	-	-	-	-	-	-	-	-	-	-	-	-	-	-	-	-
Clade II and III	OG_000688	sApS9Ms31_18060;sApS9Ms31_16780;sApS6Ms28_18070;sApS6Ms28_16790;sApS4Ms2_06590;sApS6Ms27_14530;sApS14Ms10_14580	-	-	-	-	-	-	-	-	-	-	-	-	-	-	-	-	-	-	-	-
Clade II and III	OG_000712	sApS9Ms31_09040;sApS6Ms28_09050;sApS4Ms2_07490;sApS9Ms31_00470;sApS6Ms28_00470;sApS6Ms27_13630;sApS14Ms10_13660	-	-	-	-	-	-	-	-	-	-	-	-	-	-	-	-	-	-	-	-
Clade II and III	OG_000720	sApS9Ms31_07070;sApS6Ms28_07080;sApS4Ms2_08590;sApS6Ms27_12530;sApS14Ms10_12550;sApS9Ms31_17970;sApS6Ms28_17980	-	-	-	-	-	-	-	-	-	-	-	-	-	-	-	-	-	-	-	-
Clade II and III	OG_000876	sApS4Ms2_06990;sApS6Ms27_14130;sApS9Ms31_05360;sApS6Ms28_05370;sApS14Ms10_14160	-	-	-	-	-	-	-	-	-	-	-	-	-	-	-	-	-	-	-	-
Clade II and III	OG_000971	sApS9Ms31_19570;sApS6Ms28_20010;sApS4Ms2_23670;sApS6Ms27_23940;sApS14Ms10_23690	-	-	-	-	-	-	-	-	-	-	-	-	-	-	-	-	-	-	-	-
Clade II and III	OG_000992	sApS9Ms31_13720;sApS6Ms28_13730;sApS4Ms2_12670;sApS6Ms27_08480;sApS14Ms10_08480	-	-	-	-	-	-	-	-	-	-	-	-	-	-	-	-	-	-	-	-
Clade II and III	OG_000993	sApS9Ms31_03850;sApS6Ms28_03850;sApS4Ms2_18000;sApS6Ms27_03210;sApS14Ms10_03240	-	-	-	-	-	-	-	-	-	-	-	-	-	-	-	-	-	-	-	-
Clade II and III	OG_000994	sApS9Ms31_14250;sApS6Ms28_14260;sApS4Ms2_11430;sApS6Ms27_09710;sApS14Ms10_09710	-	-	-	-	-	-	-	-	-	-	-	-	-	-	-	-	-	-	-	-
Clade II and III	OG_000995	sApS9Ms31_11320;sApS6Ms28_11320;sApS4Ms2_18310;sApS6Ms27_18330;sApS14Ms10_18370	-	-	-	-	-	-	-	-	-	-	-	-	-	-	-	-	-	-	-	-
Clade II and III	OG_000996	sApS9Ms31_00210;sApS6Ms28_00210;sApS4Ms2_00340;sApS6Ms27_00350;sApS14Ms10_00360	-	-	-	-	-	-	-	-	-	-	-	-	-	-	-	-	-	-	-	-
Clade II and III	OG_000997	sApS9Ms31_16510;sApS6Ms28_16520;sApS4Ms2_07480;sApS6Ms27_13640;sApS14Ms10_13670	-	-	-	-	-	-	-	-	-	-	-	-	-	-	-	-	-	-	-	-
Clade II and III	OG_000998	sApS9Ms31_11310;sApS6Ms28_11310;sApS4Ms2_18260;sApS6Ms27_18280;sApS14Ms10_18320	-	-	-	-	-	-	-	-	-	-	-	-	-	-	-	-	-	-	-	-
Clade II and III	OG_001000	sApS9Ms31_06540;sApS6Ms28_06550;sApS4Ms2_03990;sApS6Ms27_17130;sApS14Ms10_17180	-	-	-	-	-	-	-	-	-	-	-	-	-	-	-	-	-	-	-	-
Clade II and III	OG_001001	sApS9Ms31_09410;sApS6Ms28_09420;sApS4Ms2_07970;sApS6Ms27_13150;sApS14Ms10_13170	-	-	-	-	-	-	-	-	-	-	-	-	-	-	-	-	-	-	-	-
Clade II and III	OG_001004	sApS9Ms31_15620;sApS6Ms28_15630;sApS4Ms2_00970;sApS6Ms27_00980;sApS14Ms10_00990	-	-	-	-	-	-	-	-	-	-	-	-	-	-	-	-	-	-	-	-
Clade II and III	OG_001006	sApS9Ms31_07430;sApS6Ms28_07440;sApS4Ms2_05660;sApS6Ms27_15460;sApS14Ms10_15520	-	-	-	-	-	-	-	-	-	-	-	-	-	-	-	-	-	-	-	-
Clade II and III	OG_001007	sApS9Ms31_05590;sApS6Ms28_05600;sApS4Ms2_03420;sApS6Ms27_17700;sApS14Ms10_17750	-	-	-	-	-	-	-	-	-	-	-	-	-	-	-	-	-	-	-	-
Clade II and III	OG_001008	sApS9Ms31_11460;sApS6Ms28_11460;sApS4Ms2_00600;sApS6Ms27_00610;sApS14Ms10_00620	-	-	-	-	-	-	-	-	-	-	-	-	-	-	-	-	-	-	-	-
Clade II and III	OG_001009	sApS9Ms31_10480;sApS6Ms28_10480;sApS4Ms2_00950;sApS6Ms27_00960;sApS14Ms10_00970	-	-	-	-	-	-	-	-	-	-	-	-	-	-	-	-	-	-	-	-
Clade II and III	OG_001010	sApS9Ms31_05750;sApS6Ms28_05760;sApS4Ms2_21390;sApS6Ms27_21790;sApS14Ms10_21460	-	-	-	-	-	-	-	-	-	-	-	-	-	-	-	-	-	-	-	-
Clade II and III	OG_001011	sApS9Ms31_08440;sApS6Ms28_08450;sApS4Ms2_12830;sApS6Ms27_08310;sApS14Ms10_08320	-	-	-	-	-	-	-	-	-	-	-	-	-	-	-	-	-	-	-	-
Clade II and III	OG_001012	sApS9Ms31_13480;sApS6Ms28_13490;sApS4Ms2_07580;sApS6Ms27_13540;sApS14Ms10_13570	-	-	-	-	-	-	-	-	-	-	-	-	-	-	-	-	-	-	-	-
Clade II and III	OG_001013	sApS9Ms31_06320;sApS6Ms28_06330;sApS4Ms2_04830;sApS6Ms27_16290;sApS14Ms10_16350	-	-	-	-	-	-	-	-	-	-	-	-	-	-	-	-	-	-	-	-
Clade II and III	OG_001015	sApS9Ms31_17950;sApS6Ms28_17960;sApS4Ms2_07350;sApS6Ms27_13770;sApS14Ms10_13800	-	-	-	-	-	-	-	-	-	-	-	-	-	-	-	-	-	-	-	-
Clade II and III	OG_001016	sApS9Ms31_10520;sApS6Ms28_10520;sApS4Ms2_02930;sApS6Ms27_02940;sApS14Ms10_02970	-	-	-	-	-	-	-	-	-	-	-	-	-	-	-	-	-	-	-	-
Clade II and III	OG_001019	sApS9Ms31_11660;sApS6Ms28_11660;sApS4Ms2_08540;sApS6Ms27_12580;sApS14Ms10_12600	-	-	-	-	-	-	-	-	-	-	-	-	-	-	-	-	-	-	-	-
Clade II and III	OG_001020	sApS9Ms31_02080;sApS6Ms28_02080;sApS4Ms2_19690;sApS6Ms27_19710;sApS14Ms10_19750	-	-	-	-	-	-	-	-	-	-	-	-	-	-	-	-	-	-	-	-
Clade II and III	OG_001021	sApS9Ms31_17870;sApS6Ms28_17880;sApS4Ms2_07420;sApS6Ms27_13700;sApS14Ms10_13730	-	-	-	-	-	-	-	-	-	-	-	-	-	-	-	-	-	-	-	-
Clade II and III	OG_001022	sApS9Ms31_01240;sApS6Ms28_01240;sApS4Ms2_18560;sApS6Ms27_18580;sApS14Ms10_18630	-	-	-	-	-	-	-	-	-	-	-	-	-	-	-	-	-	-	-	-
Clade II and III	OG_001023	sApS9Ms31_11470;sApS6Ms28_11470;sApS4Ms2_21750;sApS6Ms27_22150;sApS14Ms10_23060	-	-	-	-	-	-	-	-	-	-	-	-	-	-	-	-	-	-	-	-
Clade II and III	OG_001024	sApS9Ms31_15630;sApS6Ms28_15640;sApS4Ms2_00980;sApS6Ms27_00990;sApS14Ms10_01000	-	-	-	-	-	-	-	-	-	-	-	-	-	-	-	-	-	-	-	-
Clade II and III	OG_001025	sApS9Ms31_11990;sApS6Ms28_12000;sApS4Ms2_01500;sApS6Ms27_01520;sApS14Ms10_01530	-	-	-	-	-	-	-	-	-	-	-	-	-	-	-	-	-	-	-	-
Clade II and III	OG_001026	sApS9Ms31_13710;sApS6Ms28_13720;sApS4Ms2_12660;sApS6Ms27_08490;sApS14Ms10_08490	-	-	-	-	-	-	-	-	-	-	-	-	-	-	-	-	-	-	-	-
Clade II and III	OG_001027	sApS9Ms31_20150;sApS6Ms28_20410;sApS4Ms2_17260;sApS6Ms27_03950;sApS14Ms10_03970	-	-	-	-	-	-	-	-	-	-	-	-	-	-	-	-	-	-	-	-
Clade II and III	OG_001028	sApS9Ms31_08510;sApS6Ms28_08520;sApS4Ms2_12940;sApS6Ms27_08200;sApS14Ms10_08210	-	-	-	-	-	-	-	-	-	-	-	-	-	-	-	-	-	-	-	-
Clade II and III	OG_001030	sApS9Ms31_18590;sApS6Ms28_18600;sApS4Ms2_02740;sApS6Ms27_02750;sApS14Ms10_02780	-	-	-	-	-	-	-	-	-	-	-	-	-	-	-	-	-	-	-	-
Clade II and III	OG_001031	sApS9Ms31_01150;sApS6Ms28_01150;sApS4Ms2_18640;sApS6Ms27_18660;sApS14Ms10_18710	-	-	-	-	-	-	-	-	-	-	-	-	-	-	-	-	-	-	-	-
Clade II and III	OG_001033	sApS9Ms31_09750;sApS6Ms28_09750;sApS4Ms2_11360;sApS6Ms27_09780;sApS14Ms10_09780	-	-	-	-	-	-	-	-	-	-	-	-	-	-	-	-	-	-	-	-
Clade II and III	OG_001034	sApS9Ms31_03970;sApS6Ms28_03970;sApS4Ms2_17460;sApS6Ms27_03750;sApS14Ms10_03770	-	-	-	-	-	-	-	-	-	-	-	-	-	-	-	-	-	-	-	-
Clade II and III	OG_001036	sApS9Ms31_03080;sApS6Ms28_03080;sApS4Ms2_07470;sApS6Ms27_13650;sApS14Ms10_13680	-	-	-	-	-	-	-	-	-	-	-	-	-	-	-	-	-	-	-	-
Clade II and III	OG_001037	sApS9Ms31_19960;sApS6Ms28_19620;sApS4Ms2_23350;sApS6Ms27_23550;sApS14Ms10_23600	-	-	-	-	-	-	-	-	-	-	-	-	-	-	-	-	-	-	-	-
Clade II and III	OG_001038	sApS9Ms31_10630;sApS6Ms28_10630;sApS4Ms2_23220;sApS6Ms27_21700;sApS14Ms10_21550	-	-	-	-	-	-	-	-	-	-	-	-	-	-	-	-	-	-	-	-
Clade II and III	OG_001039	sApS9Ms31_09300;sApS6Ms28_09310;sApS4Ms2_13570;sApS6Ms27_07570;sApS14Ms10_07570	-	-	-	-	-	-	-	-	-	-	-	-	-	-	-	-	-	-	-	-
Clade II and III	OG_001040	sApS9Ms31_14600;sApS6Ms28_14610;sApS4Ms2_01310;sApS6Ms27_01330;sApS14Ms10_01340	-	-	-	-	-	-	-	-	-	-	-	-	-	-	-	-	-	-	-	-
Clade II and III	OG_001041	sApS9Ms31_05200;sApS6Ms28_05210;sApS4Ms2_16630;sApS6Ms27_04570;sApS14Ms10_04590	-	-	-	-	-	-	-	-	-	-	-	-	-	-	-	-	-	-	-	-
Clade II and III	OG_001042	sApS9Ms31_16090;sApS6Ms28_16100;sApS4Ms2_19470;sApS6Ms27_19490;sApS14Ms10_19530	-	-	-	-	-	-	-	-	-	-	-	-	-	-	-	-	-	-	-	-
Clade II and III	OG_001043	sApS9Ms31_06550;sApS6Ms28_06560;sApS4Ms2_03980;sApS6Ms27_17140;sApS14Ms10_17190	-	-	-	-	-	-	-	-	-	-	-	-	-	-	-	-	-	-	-	-
Clade II and III	OG_001044	sApS9Ms31_17850;sApS6Ms28_17860;sApS4Ms2_07460;sApS6Ms27_13660;sApS14Ms10_13690	-	-	-	-	-	-	-	-	-	-	-	-	-	-	-	-	-	-	-	-
Clade II and III	OG_001045	sApS9Ms31_14260;sApS6Ms28_14270;sApS4Ms2_11420;sApS6Ms27_09720;sApS14Ms10_09720	-	-	-	-	-	-	-	-	-	-	-	-	-	-	-	-	-	-	-	-
Clade II and III	OG_001046	sApS9Ms31_13770;sApS6Ms28_13780;sApS4Ms2_02920;sApS6Ms27_02930;sApS14Ms10_02960	-	-	-	-	-	-	-	-	-	-	-	-	-	-	-	-	-	-	-	-
Clade II and III	OG_001048	sApS9Ms31_18090;sApS6Ms28_18100;sApS4Ms2_23130;sApS6Ms27_21550;sApS14Ms10_21700	-	-	-	-	-	-	-	-	-	-	-	-	-	-	-	-	-	-	-	-
Clade II and III	OG_001049	sApS9Ms31_09930;sApS6Ms28_09930;sApS4Ms2_11900;sApS6Ms27_09230;sApS14Ms10_09230	-	-	-	-	-	-	-	-	-	-	-	-	-	-	-	-	-	-	-	-
Clade II and III	OG_001050	sApS9Ms31_03720;sApS6Ms28_03720;sApS4Ms2_03730;sApS6Ms27_17390;sApS14Ms10_17440	-	-	-	-	-	-	-	-	-	-	-	-	-	-	-	-	-	-	-	-
Clade II and III	OG_001051	sApS9Ms31_07200;sApS6Ms28_07210;sApS4Ms2_05600;sApS6Ms27_15520;sApS14Ms10_15580	-	-	-	-	-	-	-	-	-	-	-	-	-	-	-	-	-	-	-	-
Clade II and III	OG_001052	sApS9Ms31_09420;sApS6Ms28_09430;sApS4Ms2_07980;sApS6Ms27_13140;sApS14Ms10_13160	-	-	-	-	-	-	-	-	-	-	-	-	-	-	-	-	-	-	-	-
Clade II and III	OG_001053	sApS9Ms31_16610;sApS6Ms28_16620;sApS4Ms2_01120;sApS6Ms27_01140;sApS14Ms10_01150	-	-	-	-	-	-	-	-	-	-	-	-	-	-	-	-	-	-	-	-
Clade II and III	OG_001055	sApS9Ms31_16650;sApS6Ms28_16660;sApS4Ms2_01150;sApS6Ms27_01170;sApS14Ms10_01180	-	-	-	-	-	-	-	-	-	-	-	-	-	-	-	-	-	-	-	-
Clade II and III	OG_001056	sApS9Ms31_12580;sApS6Ms28_12590;sApS4Ms2_15070;sApS6Ms27_06080;sApS14Ms10_06100	-	-	-	-	-	-	-	-	-	-	-	-	-	-	-	-	-	-	-	-
Clade II and III	OG_001059	sApS9Ms31_10470;sApS6Ms28_10470;sApS4Ms2_15660;sApS6Ms27_05540;sApS14Ms10_05560	-	-	-	-	-	-	-	-	-	-	-	-	-	-	-	-	-	-	-	-
Clade II and III	OG_001062	sApS9Ms31_03420;sApS6Ms28_03420;sApS4Ms2_07340;sApS6Ms27_13780;sApS14Ms10_13810	-	-	-	-	-	-	-	-	-	-	-	-	-	-	-	-	-	-	-	-
Clade II and III	OG_001063	sApS9Ms31_16240;sApS6Ms28_16250;sApS4Ms2_14980;sApS6Ms27_06170;sApS14Ms10_06180	-	-	-	-	-	-	-	-	-	-	-	-	-	-	-	-	-	-	-	-
Clade II and III	OG_001065	sApS9Ms31_16140;sApS6Ms28_16150;sApS4Ms2_14870;sApS6Ms27_06280;sApS14Ms10_06290	-	-	-	-	-	-	-	-	-	-	-	-	-	-	-	-	-	-	-	-
Clade II and III	OG_001069	sApS9Ms31_16350;sApS6Ms28_16360;sApS4Ms2_03130;sApS6Ms27_03140;sApS14Ms10_03170	-	-	-	-	-	-	-	-	-	-	-	-	-	-	-	-	-	-	-	-
Clade II and III	OG_001070	sApS9Ms31_05400;sApS6Ms28_05410;sApS4Ms2_02960;sApS6Ms27_02970;sApS14Ms10_03000	-	-	-	-	-	-	-	-	-	-	-	-	-	-	-	-	-	-	-	-
Clade II and III	OG_001071	sApS9Ms31_03820;sApS6Ms28_03820;sApS4Ms2_18010;sApS6Ms27_03200;sApS14Ms10_03230	-	-	-	-	-	-	-	-	-	-	-	-	-	-	-	-	-	-	-	-
Clade II and III	OG_001072	sApS9Ms31_09760;sApS6Ms28_09760;sApS4Ms2_11370;sApS6Ms27_09770;sApS14Ms10_09770	-	-	-	-	-	-	-	-	-	-	-	-	-	-	-	-	-	-	-	-
Clade II and III	OG_001073	sApS9Ms31_08630;sApS6Ms28_08640;sApS4Ms2_13010;sApS6Ms27_08130;sApS14Ms10_08140	-	-	-	-	-	-	-	-	-	-	-	-	-	-	-	-	-	-	-	-
Clade II and III	OG_001074	sApS9Ms31_10080;sApS6Ms28_10080;sApS4Ms2_12250;sApS6Ms27_08880;sApS14Ms10_08880	-	-	-	-	-	-	-	-	-	-	-	-	-	-	-	-	-	-	-	-
Clade II and III	OG_001077	sApS9Ms31_17100;sApS6Ms28_17110;sApS4Ms2_10220;sApS6Ms27_10910;sApS14Ms10_10900	-	-	-	-	-	-	-	-	-	-	-	-	-	-	-	-	-	-	-	-
Clade II and III	OG_001078	sApS9Ms31_17910;sApS6Ms28_17920;sApS4Ms2_07390;sApS6Ms27_13730;sApS14Ms10_13760	-	-	-	-	-	-	-	-	-	-	-	-	-	-	-	-	-	-	-	-
Clade II and III	OG_001079	sApS9Ms31_09770;sApS6Ms28_09770;sApS4Ms2_11380;sApS6Ms27_09760;sApS14Ms10_09760	-	-	-	-	-	-	-	-	-	-	-	-	-	-	-	-	-	-	-	-
Clade II and III	OG_001081	sApS9Ms31_18500;sApS6Ms28_18510;sApS4Ms2_20480;sApS6Ms27_20490;sApS14Ms10_20540	-	-	-	-	-	-	-	-	-	-	-	-	-	-	-	-	-	-	-	-
Clade II and III	OG_001082	sApS9Ms31_07270;sApS6Ms28_07280;sApS4Ms2_12550;sApS6Ms27_08590;sApS14Ms10_08580	-	-	-	-	-	-	-	-	-	-	-	-	-	-	-	-	-	-	-	-
Clade II and III	OG_001084	sApS9Ms31_03980;sApS6Ms28_03980;sApS4Ms2_17480;sApS6Ms27_03730;sApS14Ms10_03750	-	-	-	-	-	-	-	-	-	-	-	-	-	-	-	-	-	-	-	-
Clade II and III	OG_001085	sApS9Ms31_03860;sApS6Ms28_03860;sApS4Ms2_17990;sApS6Ms27_03220;sApS14Ms10_03250	-	-	-	-	-	-	-	-	-	-	-	-	-	-	-	-	-	-	-	-
Clade II and III	OG_001086	sApS9Ms31_05190;sApS6Ms28_05200;sApS4Ms2_16640;sApS6Ms27_04560;sApS14Ms10_04580	-	-	-	-	-	-	-	-	-	-	-	-	-	-	-	-	-	-	-	-
Clade II and III	OG_001088	sApS9Ms31_16680;sApS6Ms28_16690;sApS4Ms2_01200;sApS6Ms27_01220;sApS14Ms10_01230	-	-	-	-	-	-	-	-	-	-	-	-	-	-	-	-	-	-	-	-
Clade II and III	OG_001089	sApS9Ms31_18380;sApS6Ms28_18390;sApS4Ms2_20330;sApS6Ms27_20340;sApS14Ms10_20390	-	-	-	-	-	-	-	-	-	-	-	-	-	-	-	-	-	-	-	-
Clade II and III	OG_001090	sApS9Ms31_09350;sApS6Ms28_09360;sApS4Ms2_13630;sApS6Ms27_07510;sApS14Ms10_07510	-	-	-	-	-	-	-	-	-	-	-	-	-	-	-	-	-	-	-	-
Clade II and III	OG_001091	sApS9Ms31_14590;sApS6Ms28_14600;sApS4Ms2_01300;sApS6Ms27_01320;sApS14Ms10_01330	-	-	-	-	-	-	-	-	-	-	-	-	-	-	-	-	-	-	-	-
Clade II and III	OG_001094	sApS9Ms31_20110;sApS6Ms28_20450;sApS4Ms2_18520;sApS6Ms27_18540;sApS14Ms10_18590	-	-	-	-	-	-	-	-	-	-	-	-	-	-	-	-	-	-	-	-
Clade II and III	OG_001095	sApS9Ms31_16110;sApS6Ms28_16120;sApS4Ms2_19370;sApS6Ms27_19390;sApS14Ms10_19430	-	-	-	-	-	-	-	-	-	-	-	-	-	-	-	-	-	-	-	-
Clade II and III	OG_001096	sApS9Ms31_03480;sApS6Ms28_03480;sApS4Ms2_19080;sApS6Ms27_19100;sApS14Ms10_19140	-	-	-	-	-	-	-	-	-	-	-	-	-	-	-	-	-	-	-	-
Clade II and III	OG_001097	sApS9Ms31_09280;sApS6Ms28_09290;sApS4Ms2_13490;sApS6Ms27_07650;sApS14Ms10_07650	-	-	-	-	-	-	-	-	-	-	-	-	-	-	-	-	-	-	-	-
Clade II and III	OG_001099	sApS9Ms31_11330;sApS6Ms28_11330;sApS4Ms2_18320;sApS6Ms27_18340;sApS14Ms10_18380	-	-	-	-	-	-	-	-	-	-	-	-	-	-	-	-	-	-	-	-
Clade II and III	OG_001100	sApS9Ms31_10390;sApS6Ms28_10390;sApS4Ms2_15780;sApS6Ms27_05420;sApS14Ms10_05440	-	-	-	-	-	-	-	-	-	-	-	-	-	-	-	-	-	-	-	-
Clade II and III	OG_001102	sApS9Ms31_01010;sApS6Ms28_01010;sApS4Ms2_01930;sApS6Ms27_01950;sApS14Ms10_01960	-	-	-	-	-	-	-	-	-	-	-	-	-	-	-	-	-	-	-	-
Clade II and III	OG_001104	sApS9Ms31_18180;sApS6Ms28_18190;sApS4Ms2_07400;sApS6Ms27_13720;sApS14Ms10_13750	-	-	-	-	-	-	-	-	-	-	-	-	-	-	-	-	-	-	-	-
Clade II and III	OG_001105	sApS9Ms31_15380;sApS6Ms28_15390;sApS4Ms2_07360;sApS6Ms27_13760;sApS14Ms10_13790	-	-	-	-	-	-	-	-	-	-	-	-	-	-	-	-	-	-	-	-
Clade II and III	OG_001106	sApS9Ms31_10010;sApS6Ms28_10010;sApS4Ms2_12080;sApS6Ms27_09050;sApS14Ms10_09050	-	-	-	-	-	-	-	-	-	-	-	-	-	-	-	-	-	-	-	-
Clade II and III	OG_001108	sApS9Ms31_13180;sApS6Ms28_13190;sApS4Ms2_13330;sApS6Ms27_07810;sApS14Ms10_07820	-	-	-	-	-	-	-	-	-	-	-	-	-	-	-	-	-	-	-	-
Clade II and III	OG_001109	sApS9Ms31_03880;sApS6Ms28_03880;sApS4Ms2_17960;sApS6Ms27_03250;sApS14Ms10_03280	-	-	-	-	-	-	-	-	-	-	-	-	-	-	-	-	-	-	-	-
Clade II and III	OG_001110	sApS9Ms31_20300;sApS6Ms28_20260;sApS4Ms2_14620;sApS6Ms27_06520;sApS14Ms10_06520	-	-	-	-	-	-	-	-	-	-	-	-	-	-	-	-	-	-	-	-
Clade II and III	OG_001111	sApS9Ms31_07440;sApS6Ms28_07450;sApS4Ms2_05690;sApS6Ms27_15430;sApS14Ms10_15490	-	-	-	-	-	-	-	-	-	-	-	-	-	-	-	-	-	-	-	-
Clade II and III	OG_001112	sApS9Ms31_02530;sApS6Ms28_02530;sApS4Ms2_16030;sApS6Ms27_05170;sApS14Ms10_05190	-	-	-	-	-	-	-	-	-	-	-	-	-	-	-	-	-	-	-	-
Clade II and III	OG_001113	sApS9Ms31_06530;sApS6Ms28_06540;sApS4Ms2_02200;sApS6Ms27_02220;sApS14Ms10_02230	-	-	-	-	-	-	-	-	-	-	-	-	-	-	-	-	-	-	-	-
Clade II and III	OG_001114	sApS9Ms31_06680;sApS6Ms28_06690;sApS4Ms2_05390;sApS6Ms27_15730;sApS14Ms10_15780	-	-	-	-	-	-	-	-	-	-	-	-	-	-	-	-	-	-	-	-
Clade II and III	OG_001115	sApS9Ms31_16840;sApS6Ms28_16850;sApS4Ms2_07510;sApS6Ms27_13610;sApS14Ms10_13640	-	-	-	-	-	-	-	-	-	-	-	-	-	-	-	-	-	-	-	-
Clade II and III	OG_001116	sApS9Ms31_17550;sApS6Ms28_17560;sApS4Ms2_10690;sApS6Ms27_10440;sApS14Ms10_10420	-	-	-	-	-	-	-	-	-	-	-	-	-	-	-	-	-	-	-	-
Clade II and III	OG_001117	sApS9Ms31_07350;sApS6Ms28_07360;sApS4Ms2_12480;sApS6Ms27_08660;sApS14Ms10_08650	-	-	-	-	-	-	-	-	-	-	-	-	-	-	-	-	-	-	-	-
Clade II and III	OG_001118	sApS9Ms31_15600;sApS6Ms28_15610;sApS4Ms2_00960;sApS6Ms27_00970;sApS14Ms10_00980	-	-	-	-	-	-	-	-	-	-	-	-	-	-	-	-	-	-	-	-
Clade II and III	OG_001205	sApS9Ms31_01360;sApS6Ms28_01360;sApS6Ms27_17990;sApS14Ms10_18040	-	-	-	-	-	-	-	-	-	-	-	-	-	-	-	-	-	-	-	-
Clade II and III	OG_001215	sApS9Ms31_16570;sApS6Ms28_16580;sApS6Ms27_21620;sApS14Ms10_21630	-	-	-	-	-	-	-	-	-	-	-	-	-	-	-	-	-	-	-	-
Clade II and III	OG_002004	sApS9Ms31_09960;sApS6Ms28_09960;sApS4Ms2_20140	-	-	-	-	-	-	-	-	-	-	-	-	-	-	-	-	-	-	-	-
Clade II and III	OG_002006	sApS9Ms31_16270;sApS6Ms28_16280;sApS4Ms2_15010	-	-	-	-	-	-	-	-	-	-	-	-	-	-	-	-	-	-	-	-
Clade II and III	OG_002008	sApS9Ms31_14000;sApS6Ms28_14010;sApS14Ms10_14540	-	-	-	-	-	-	-	-	-	-	-	-	-	-	-	-	-	-	-	-
Clade I and III	OG_000005	S1MS19_22450;S1MS19_22370;S1MS19_21020;S1MS19_20910;S1MS19_20590;S1MS19_19190;S1MS19_18840;S1MS19_17630;S1MS19_16280;S1MS19_14120;S1MS19_13910;S1MS19_13610;S1MS19_13330;S1MS19_13130;S1MS19_12730;S1MS19_12660;S1MS19_11640;S1MS19_11280;S1MS19_10790;S1MS19_09640;S1MS19_09160;S1MS19_09070;S1MS19_08160;S1MS19_08010;S1MS19_07320;S1MS19_06850;S1MS19_05680;S1MS19_04370;S1MS19_04320;S1MS19_04270;S1MS19_03…	179408.Osc7112_2421	1.94e-22	96.7	COG1234@1|root,COG1234@2|Bacteria,1G1SW@1117|Cyanobacteria,1HATW@1150|Oscillatoriales	1117|Cyanobacteria	L	PFAM Transposase DDE domain	-	-	-	-	-	-	-	-	-	-	-	-	DDE_Tnp_4,HTH_Tnp_4
Clade I and III	OG_001119	S1MS19_00070;sApS1Ms20_00070;sApS4Ms2_00300;sApS6Ms27_00310;sApS14Ms10_00320	315456.RF_0101	1.05e-12	66.2	COG3328@1|root,COG3328@2|Bacteria,1MU4P@1224|Proteobacteria,2TUQT@28211|Alphaproteobacteria	28211|Alphaproteobacteria	L	Transposase	-	-	-	-	-	-	-	-	-	-	-	-	Transposase_mut
Clade I and III	OG_000742	WP_353306312.1;S1MS19_00120;sApS1Ms20_00120;sApS4Ms2_00440;sApS6Ms27_00450;sApS14Ms10_00460	685778.AORL01000009_gene3195	1.12e-08	60.5	COG3677@1|root,COG3677@2|Bacteria,1MXYX@1224|Proteobacteria,2TQR3@28211|Alphaproteobacteria,2K3A6@204457|Sphingomonadales	204457|Sphingomonadales	L	ISXO2-like transposase domain	-	-	-	-	-	-	-	-	-	-	-	-	DDE_Tnp_IS1595,Zn_Tnp_IS1595
Clade I and III	OG_000791	WP_353306352.1;S1MS19_00740;sApS1Ms20_00750;sApS4Ms2_08990;sApS6Ms27_12130;sApS14Ms10_12150	883112.HMPREF9707_00435	5.07e-14	74.3	COG2801@1|root,COG2801@2|Bacteria,1TT8V@1239|Firmicutes,4HCE5@91061|Bacilli	91061|Bacilli	L	PFAM Integrase core domain	-	-	-	-	-	-	-	-	-	-	-	-	HTH_23,HTH_28,HTH_29,rve
Clade I and III	OG_000034	WP_353306355.1;S1MS19_00780;sApS1Ms20_00790;sApS4Ms2_09750;sApS4Ms2_09590;sApS4Ms2_09430;sApS6Ms27_11690;sApS6Ms27_11530;sApS6Ms27_11370;sApS14Ms10_11690;sApS14Ms10_11530;sApS14Ms10_11370	742723.HMPREF9477_02174	2.34e-40	148.0	COG2801@1|root,COG2801@2|Bacteria,1TT8V@1239|Firmicutes,24BFH@186801|Clostridia,27KKH@186928|unclassified Lachnospiraceae	186801|Clostridia	L	Integrase core domain	-	-	-	-	-	-	-	-	-	-	-	-	HTH_28,rve
Clade I and III	OG_000758	WP_353306434.1;S1MS19_01770;sApS1Ms20_01800;sApS4Ms2_07010;sApS6Ms27_14110;sApS14Ms10_14140	315456.RF_1393	7.8e-142	409.0	COG3328@1|root,COG3328@2|Bacteria,1MU4P@1224|Proteobacteria,2TUQT@28211|Alphaproteobacteria	28211|Alphaproteobacteria	L	Transposase	-	-	-	-	-	-	-	-	-	-	-	-	Transposase_mut
Clade I and III	OG_000727	S1MS19_02520;sApS1Ms20_02540;sApS4Ms2_10020;sApS4Ms2_06790;sApS6Ms27_14330;sApS14Ms10_14360;sApS14Ms10_11100	1488328.JMCL01000004_gene4966	4.28e-21	92.0	COG3328@1|root,COG3328@2|Bacteria,1MU4P@1224|Proteobacteria,1RNB3@1236|Gammaproteobacteria	1236|Gammaproteobacteria	L	Transposase	-	-	-	-	-	-	-	-	-	-	-	-	Transposase_mut
Clade I and III	OG_000798	WP_353306534.1;S1MS19_03050;sApS1Ms20_03070;sApS4Ms2_03360;sApS6Ms27_17760;sApS14Ms10_17810	251229.Chro_3756	2.28e-10	58.5	COG3415@1|root,COG3415@2|Bacteria,1G8R6@1117|Cyanobacteria,3VKV3@52604|Pleurocapsales	1117|Cyanobacteria	L	Transposase	-	-	-	-	-	-	-	-	-	-	-	-	DDE_3,HTH_Tnp_IS630
Clade I and III	OG_000794	WP_353306563.1;S1MS19_03500;sApS1Ms20_03520;sApS4Ms2_04510;sApS6Ms27_16610;sApS14Ms10_16650	1408445.JHXP01000040_gene3193	2.51e-06	48.9	29NZE@1|root,30JSM@2|Bacteria,1Q8S4@1224|Proteobacteria,1T83U@1236|Gammaproteobacteria,1JGC8@118969|Legionellales	118969|Legionellales	S	Helix-turn-helix of DDE superfamily endonuclease	-	-	-	-	-	-	-	-	-	-	-	-	-
Clade I and III	OG_001126	S1MS19_03930;sApS1Ms20_03950;sApS4Ms2_05900;sApS6Ms27_15220;sApS14Ms10_15280	656519.Halsa_1026	2.52e-73	233.0	COG2801@1|root,COG2963@1|root,COG2801@2|Bacteria,COG2963@2|Bacteria,1TPEH@1239|Firmicutes,24DNX@186801|Clostridia,3WB69@53433|Halanaerobiales	186801|Clostridia	L	PFAM Integrase catalytic region	-	-	-	-	-	-	-	-	-	-	-	-	HTH_21,rve
Clade I and III	OG_000771	WP_353306620.1;S1MS19_04230;sApS1Ms20_04250;sApS4Ms2_04340;sApS6Ms27_16780;sApS14Ms10_16820	748449.Halha_1482	9.86e-35	128.0	COG2801@1|root,COG2801@2|Bacteria,1TPEH@1239|Firmicutes,24DNX@186801|Clostridia,3WB69@53433|Halanaerobiales	186801|Clostridia	L	PFAM Integrase catalytic region	-	-	-	-	-	-	-	-	-	-	-	-	HTH_21,rve
Clade I and III	OG_000699	WP_353306503.1;S1MS19_04310;S1MS19_02630;sApS1Ms20_04330;sApS1Ms20_02650;sApS4Ms2_10830;sApS14Ms10_10280	1408445.JHXP01000040_gene3193	1.34e-20	89.0	29NZE@1|root,30JSM@2|Bacteria,1Q8S4@1224|Proteobacteria,1T83U@1236|Gammaproteobacteria,1JGC8@118969|Legionellales	118969|Legionellales	S	Helix-turn-helix of DDE superfamily endonuclease	-	-	-	-	-	-	-	-	-	-	-	-	-
Clade I and III	OG_001220	S1MS19_04390;sApS1Ms20_04410;sApS4Ms2_11830;sApS6Ms27_09300	1231626.CAHE_0551	6.21e-87	266.0	COG3328@1|root,COG3328@2|Bacteria,4NFQS@976|Bacteroidetes,47JYB@768503|Cytophagia	976|Bacteroidetes	L	PFAM Transposase, Mutator family	-	-	-	-	-	-	-	-	-	-	-	-	Transposase_mut
Clade I and III	OG_001067	S1MS19_04470;sApS1Ms20_04490;sApS4Ms2_05000;sApS6Ms27_16120;sApS14Ms10_16180	521045.Kole_1564	1.14e-28	113.0	COG0468@1|root,COG0468@2|Bacteria,2GBXS@200918|Thermotogae	200918|Thermotogae	L	Can catalyze the hydrolysis of ATP in the presence of single-stranded DNA, the ATP-dependent uptake of single-stranded DNA by duplex DNA, and the ATP-dependent hybridization of homologous single-stranded DNAs. It interacts with LexA causing its activation and leading to its autocatalytic cleavage	recA	GO:0000166,GO:0003674,GO:0003676,GO:0003677,GO:0003697,GO:0003824,GO:0005488,GO:0005524,GO:0005575,GO:0005622,GO:0005623,GO:0005737,GO:0005829,GO:0006139,GO:0006259,GO:0006281,GO:0006310,GO:0006725,GO:0006807,GO:0006950,GO:0006974,GO:0007154,GO:0008094,GO:0008144,GO:0008150,GO:0008152,GO:0009432,GO:0009605,GO:0009987,GO:0009991,GO:0016462,GO:0016787,GO:0016817,GO:0016818,GO:0016887,GO:0017076,GO:…	-	ko:K03553	ko03440,map03440	M00729	-	-	ko00000,ko00001,ko00002,ko03400	-	-	-	RecA
Clade I and III	OG_000768	WP_353306663.1;S1MS19_04810;sApS1Ms20_04830;sApS4Ms2_07020;sApS6Ms27_14100;sApS14Ms10_14130	439375.Oant_4425	1.31e-21	95.9	COG3335@1|root,COG3415@1|root,COG3335@2|Bacteria,COG3415@2|Bacteria,1P76X@1224|Proteobacteria,2U16U@28211|Alphaproteobacteria,1J41T@118882|Brucellaceae	28211|Alphaproteobacteria	L	DDE superfamily endonuclease	-	-	-	-	-	-	-	-	-	-	-	-	DDE_3,HTH_23
Clade I and III	OG_000753	WP_353306668.1;S1MS19_04860;sApS1Ms20_04880;sApS4Ms2_03840;sApS6Ms27_17280;sApS14Ms10_17330	439375.Oant_4425	5.01e-17	82.4	COG3335@1|root,COG3415@1|root,COG3335@2|Bacteria,COG3415@2|Bacteria,1P76X@1224|Proteobacteria,2U16U@28211|Alphaproteobacteria,1J41T@118882|Brucellaceae	28211|Alphaproteobacteria	L	DDE superfamily endonuclease	-	-	-	-	-	-	-	-	-	-	-	-	DDE_3,HTH_23
Clade I and III	OG_000187	sApS4Ms2_06940;sApS4Ms2_04320;sApS6Ms27_16800;sApS6Ms27_14180;sApS14Ms10_16840;sApS14Ms10_14210;S1MS19_05270;sApS1Ms20_05290	1408445.JHXP01000040_gene3193	6.7e-21	89.7	29NZE@1|root,30JSM@2|Bacteria,1Q8S4@1224|Proteobacteria,1T83U@1236|Gammaproteobacteria,1JGC8@118969|Legionellales	118969|Legionellales	S	Helix-turn-helix of DDE superfamily endonuclease	-	-	-	-	-	-	-	-	-	-	-	-	-
Clade I and III	OG_000918	WP_353306727.1;S1MS19_05610;sApS1Ms20_05630;sApS4Ms2_14850;sApS6Ms27_06290	1231626.CAHE_0816	2.45e-145	421.0	COG3328@1|root,COG3328@2|Bacteria,4NFQS@976|Bacteroidetes,47JYB@768503|Cytophagia	976|Bacteroidetes	L	PFAM Transposase, Mutator family	-	-	-	-	-	-	-	-	-	-	-	-	Transposase_mut
Clade I and III	OG_001003	S1MS19_06150;sApS1Ms20_06170;sApS4Ms2_14490;sApS6Ms27_06650;sApS14Ms10_06650	838561.P344_06860	7.08e-18	80.1	COG0534@1|root,COG0534@2|Bacteria	2|Bacteria	V	drug transmembrane transporter activity	norM	-	-	-	-	-	-	-	-	-	-	-	MatE
Clade I and III	OG_000690	WP_353306783.1;S1MS19_06300;sApS1Ms20_06320;sApS4Ms2_22260;sApS6Ms27_22650;sApS14Ms10_09440;S1MS19_10350	179408.Osc7112_2421	5.98e-45	160.0	COG1234@1|root,COG1234@2|Bacteria,1G1SW@1117|Cyanobacteria,1HATW@1150|Oscillatoriales	1117|Cyanobacteria	L	PFAM Transposase DDE domain	-	-	-	-	-	-	-	-	-	-	-	-	DDE_Tnp_4,HTH_Tnp_4
Clade I and III	OG_000746	WP_353306818.1;S1MS19_06800;sApS1Ms20_06820;sApS4Ms2_03110;sApS6Ms27_03120;sApS14Ms10_03150	439375.Oant_4425	2.72e-23	104.0	COG3335@1|root,COG3415@1|root,COG3335@2|Bacteria,COG3415@2|Bacteria,1P76X@1224|Proteobacteria,2U16U@28211|Alphaproteobacteria,1J41T@118882|Brucellaceae	28211|Alphaproteobacteria	L	DDE superfamily endonuclease	-	-	-	-	-	-	-	-	-	-	-	-	DDE_3,HTH_23
Clade I and III	OG_000002	WP_353306829.1;S1MS19_06920;sApS1Ms20_06940;sApS4Ms2_22960;sApS4Ms2_22900;sApS4Ms2_21890;sApS4Ms2_21810;sApS4Ms2_21050;sApS4Ms2_19980;sApS4Ms2_19280;sApS4Ms2_17200;sApS4Ms2_14010;sApS4Ms2_12860;sApS4Ms2_09960;sApS4Ms2_09380;sApS4Ms2_09160;sApS4Ms2_08680;sApS4Ms2_08430;sApS4Ms2_07540;sApS4Ms2_04020;sApS4Ms2_03390;sApS4Ms2_01470;sApS4Ms2_00550;sApS4Ms2_00310;sApS4Ms2_00080;sApS6Ms27_23290;sApS6Ms27…	1408445.JHXP01000040_gene3193	1.89e-20	88.6	29NZE@1|root,30JSM@2|Bacteria,1Q8S4@1224|Proteobacteria,1T83U@1236|Gammaproteobacteria,1JGC8@118969|Legionellales	118969|Legionellales	S	Helix-turn-helix of DDE superfamily endonuclease	-	-	-	-	-	-	-	-	-	-	-	-	-
Clade I and III	OG_001121	S1MS19_07010;sApS1Ms20_07030;sApS4Ms2_01640;sApS6Ms27_01660;sApS14Ms10_01670	1121289.JHVL01000075_gene1050	6.57e-10	56.2	COG2963@1|root,COG2963@2|Bacteria,1V9ZX@1239|Firmicutes,24P3X@186801|Clostridia,36MBA@31979|Clostridiaceae	186801|Clostridia	L	PFAM transposase IS3 IS911 family protein	-	-	-	ko:K07483	-	-	-	-	ko00000	-	-	-	HTH_Tnp_1
Clade I and III	OG_001124	S1MS19_07180;sApS1Ms20_07200;sApS4Ms2_21130;sApS6Ms27_21140;sApS14Ms10_21190	565664.EFXG_02415	4.37e-37	133.0	COG2801@1|root,COG2801@2|Bacteria,1TPEH@1239|Firmicutes,4HCHG@91061|Bacilli,4B04U@81852|Enterococcaceae	91061|Bacilli	L	Integrase core domain	-	-	-	-	-	-	-	-	-	-	-	-	HTH_21,rve,rve_3
Clade I and III	OG_001128	S1MS19_07480;sApS1Ms20_07500;sApS4Ms2_10870;sApS6Ms27_10260;sApS14Ms10_10240	118168.MC7420_4119	5.54e-22	87.4	COG3335@1|root,COG3335@2|Bacteria,1G477@1117|Cyanobacteria,1HGTD@1150|Oscillatoriales	1117|Cyanobacteria	L	DDE superfamily endonuclease	-	-	-	ko:K07494	-	-	-	-	ko00000	-	-	-	DDE_3,HTH_Tnp_IS630
Clade I and III	OG_000728	S1MS19_08000;sApS1Ms20_08020;sApS4Ms2_12580;sApS6Ms27_09580;sApS6Ms27_08560;sApS14Ms10_09580;sApS14Ms10_08550	1231626.CAHE_0816	1.68e-150	434.0	COG3328@1|root,COG3328@2|Bacteria,4NFQS@976|Bacteroidetes,47JYB@768503|Cytophagia	976|Bacteroidetes	L	PFAM Transposase, Mutator family	-	-	-	-	-	-	-	-	-	-	-	-	Transposase_mut
Clade I and III	OG_000022	sApS4Ms2_22520;sApS4Ms2_21440;sApS4Ms2_02260;sApS4Ms2_00820;sApS6Ms27_22910;sApS6Ms27_21840;sApS6Ms27_02280;sApS6Ms27_00830;sApS14Ms10_22290;sApS14Ms10_21410;sApS14Ms10_02290;sApS14Ms10_00840;S1MS19_08520;sApS1Ms20_08540	179408.Osc7112_2421	8.49e-11	63.5	COG1234@1|root,COG1234@2|Bacteria,1G1SW@1117|Cyanobacteria,1HATW@1150|Oscillatoriales	1117|Cyanobacteria	L	PFAM Transposase DDE domain	-	-	-	-	-	-	-	-	-	-	-	-	DDE_Tnp_4,HTH_Tnp_4
Clade I and III	OG_000797	WP_353306981.1;S1MS19_08940;sApS1Ms20_08960;sApS4Ms2_14370;sApS6Ms27_06770;sApS14Ms10_06770	251229.Chro_3756	4.43e-09	57.0	COG3415@1|root,COG3415@2|Bacteria,1G8R6@1117|Cyanobacteria,3VKV3@52604|Pleurocapsales	1117|Cyanobacteria	L	Transposase	-	-	-	-	-	-	-	-	-	-	-	-	DDE_3,HTH_Tnp_IS630
Clade I and III	OG_000777	WP_353306995.1;S1MS19_09130;sApS1Ms20_09150;sApS4Ms2_11850;sApS6Ms27_09280;sApS14Ms10_09290	838561.P344_02695	3.73e-06	49.3	COG0531@1|root,COG0531@2|Bacteria,3WT5P@544448|Tenericutes	544448|Tenericutes	E	amino acid	potE	-	-	-	-	-	-	-	-	-	-	-	AA_permease_2
Clade I and III	OG_000029	WP_353306970.1;S1MS19_09440;S1MS19_08820;S1MS19_00440;sApS1Ms20_09440;sApS1Ms20_08840;sApS1Ms20_00450;sApS4Ms2_08750;sApS4Ms2_04700;sApS6Ms27_16420;sApS6Ms27_12370;sApS14Ms10_16460;sApS14Ms10_12390	251229.Chro_3756	2.27e-10	60.1	COG3415@1|root,COG3415@2|Bacteria,1G8R6@1117|Cyanobacteria,3VKV3@52604|Pleurocapsales	1117|Cyanobacteria	L	Transposase	-	-	-	-	-	-	-	-	-	-	-	-	DDE_3,HTH_Tnp_IS630
Clade I and III	OG_001182	WP_353307052.1;S1MS19_09860;sApS1Ms20_09860;sApS14Ms10_06430	179408.Osc7112_2421	3.59e-12	69.3	COG1234@1|root,COG1234@2|Bacteria,1G1SW@1117|Cyanobacteria,1HATW@1150|Oscillatoriales	1117|Cyanobacteria	L	PFAM Transposase DDE domain	-	-	-	-	-	-	-	-	-	-	-	-	DDE_Tnp_4,HTH_Tnp_4
Clade I and III	OG_001177	WP_353307070.1;S1MS19_10080;sApS1Ms20_10080;sApS14Ms10_20710	1408445.JHXP01000040_gene3193	7.52e-20	87.0	29NZE@1|root,30JSM@2|Bacteria,1Q8S4@1224|Proteobacteria,1T83U@1236|Gammaproteobacteria,1JGC8@118969|Legionellales	118969|Legionellales	S	Helix-turn-helix of DDE superfamily endonuclease	-	-	-	-	-	-	-	-	-	-	-	-	-
Clade I and III	OG_000766	WP_353307089.1;S1MS19_10370;sApS1Ms20_10380;sApS4Ms2_18650;sApS6Ms27_18670;sApS14Ms10_18720	748449.Halha_0471	1.64e-29	107.0	COG2963@1|root,COG2963@2|Bacteria,1V9ZX@1239|Firmicutes,24PQ1@186801|Clostridia,3WC3A@53433|Halanaerobiales	186801|Clostridia	L	PFAM transposase IS3 IS911 family protein	-	-	-	ko:K07483	-	-	-	-	ko00000	-	-	-	HTH_Tnp_1
Clade I and III	OG_001129	S1MS19_11110;sApS1Ms20_11120;sApS4Ms2_03680;sApS6Ms27_17440;sApS14Ms10_17490	496833.MBIO_0243	1.72e-06	52.0	COG0525@1|root,COG0525@2|Bacteria,3WSYG@544448|Tenericutes	544448|Tenericutes	J	amino acids such as threonine, to avoid such errors, it has a posttransfer editing activity that hydrolyzes mischarged Thr-tRNA(Val) in a tRNA-dependent manner	valS	GO:0000166,GO:0002161,GO:0003674,GO:0003824,GO:0004812,GO:0004832,GO:0005488,GO:0005524,GO:0005575,GO:0005622,GO:0005623,GO:0005737,GO:0006082,GO:0006139,GO:0006399,GO:0006412,GO:0006418,GO:0006438,GO:0006450,GO:0006518,GO:0006520,GO:0006725,GO:0006807,GO:0008144,GO:0008150,GO:0008152,GO:0009058,GO:0009059,GO:0009987,GO:0010467,GO:0016070,GO:0016787,GO:0016788,GO:0016874,GO:0016875,GO:0017076,GO:…	6.1.1.9	ko:K01873	ko00970,map00970	M00359,M00360	R03665	RC00055,RC00523	ko00000,ko00001,ko00002,ko01000,ko01007,ko03016	-	-	-	Anticodon_1,Val_tRNA-synt_C,tRNA-synt_1,tRNA-synt_1_2,tRNA-synt_1g
Clade I and III	OG_000782	WP_353305567.1;S1MS19_11590;sApS1Ms20_11600;sApS4Ms2_10540;sApS6Ms27_10590;sApS14Ms10_10570	439375.Oant_4425	7.15e-21	95.5	COG3335@1|root,COG3415@1|root,COG3335@2|Bacteria,COG3415@2|Bacteria,1P76X@1224|Proteobacteria,2U16U@28211|Alphaproteobacteria,1J41T@118882|Brucellaceae	28211|Alphaproteobacteria	L	DDE superfamily endonuclease	-	-	-	-	-	-	-	-	-	-	-	-	DDE_3,HTH_23
Clade I and III	OG_000764	WP_353305568.1;S1MS19_11600;sApS1Ms20_11610;sApS4Ms2_06380;sApS6Ms27_14740;sApS14Ms10_14790	1173028.ANKO01000065_gene5627	1.27e-09	56.2	COG3415@1|root,COG3415@2|Bacteria,1G8B4@1117|Cyanobacteria,1HH5K@1150|Oscillatoriales	1117|Cyanobacteria	L	Transposase	-	-	-	-	-	-	-	-	-	-	-	-	HTH_23,HTH_Tnp_IS630
Clade I and III	OG_000786	WP_353305626.1;S1MS19_12270;sApS1Ms20_12280;sApS4Ms2_11980;sApS6Ms27_09150;sApS14Ms10_09150	111781.Lepto7376_1630	1.23e-29	117.0	COG3335@1|root,COG3415@1|root,COG3335@2|Bacteria,COG3415@2|Bacteria,1G06Q@1117|Cyanobacteria,1HA2E@1150|Oscillatoriales	1117|Cyanobacteria	L	DDE superfamily endonuclease	-	-	-	ko:K07494	-	-	-	-	ko00000	-	-	-	DDE_3,HTH_Tnp_IS630
Clade I and III	OG_000088	WP_353305659.1;S1MS19_12720;sApS1Ms20_12730;sApS4Ms2_09640;sApS4Ms2_09480;sApS6Ms27_11640;sApS6Ms27_11480;sApS14Ms10_11640;sApS14Ms10_11480	1385420.FRA_34c05850	1.69e-07	53.5	COG1234@1|root,COG1234@2|Bacteria,1MZ04@1224|Proteobacteria,1SF4J@1236|Gammaproteobacteria	1236|Gammaproteobacteria	S	Helix-turn-helix of DDE superfamily endonuclease	-	-	-	-	-	-	-	-	-	-	-	-	HTH_Tnp_4
Clade I and III	OG_000974	sApS4Ms2_11280;sApS6Ms27_09850;sApS14Ms10_09860;S1MS19_12960;sApS1Ms20_12980	315456.RF_1392	2.48e-38	129.0	COG3328@1|root,COG3328@2|Bacteria	2|Bacteria	L	transposase activity	-	-	-	-	-	-	-	-	-	-	-	-	Transposase_mut
Clade I and III	OG_000781	WP_353305723.1;S1MS19_13550;sApS1Ms20_13570;sApS4Ms2_08930;sApS6Ms27_12190;sApS14Ms10_12210	86416.Clopa_1701	1.87e-09	63.9	COG0433@1|root,COG0433@2|Bacteria,1UY1K@1239|Firmicutes,25ED2@186801|Clostridia	186801|Clostridia	S	TraM recognition site of TraD and TraG	-	-	-	-	-	-	-	-	-	-	-	-	TrwB_AAD_bind
Clade I and III	OG_000091	WP_353305742.1;S1MS19_13790;sApS1Ms20_13810;sApS4Ms2_19970;sApS4Ms2_08670;sApS6Ms27_19990;sApS6Ms27_12450;sApS14Ms10_20030;sApS14Ms10_12470	251229.Chro_3757	8.36e-07	50.1	COG3335@1|root,COG3335@2|Bacteria,1G06Q@1117|Cyanobacteria,3VKMQ@52604|Pleurocapsales	1117|Cyanobacteria	L	DDE superfamily endonuclease	-	-	-	ko:K07494	-	-	-	-	ko00000	-	-	-	DDE_3
Clade I and III	OG_000681	S1MS19_13810;sApS1Ms20_13830;sApS4Ms2_22740;sApS4Ms2_08180;sApS6Ms27_23130;sApS6Ms27_12940;sApS14Ms10_22090;sApS14Ms10_12960	179408.Osc7112_2421	1.05e-35	134.0	COG1234@1|root,COG1234@2|Bacteria,1G1SW@1117|Cyanobacteria,1HATW@1150|Oscillatoriales	1117|Cyanobacteria	L	PFAM Transposase DDE domain	-	-	-	-	-	-	-	-	-	-	-	-	DDE_Tnp_4,HTH_Tnp_4
Clade I and III	OG_001127	S1MS19_15120;sApS1Ms20_15140;sApS4Ms2_22080;sApS6Ms27_22480;sApS14Ms10_22740	315456.RF_1393	2.52e-21	90.5	COG3328@1|root,COG3328@2|Bacteria,1MU4P@1224|Proteobacteria,2TUQT@28211|Alphaproteobacteria	28211|Alphaproteobacteria	L	Transposase	-	-	-	-	-	-	-	-	-	-	-	-	Transposase_mut
Clade I and III	OG_000761	WP_353305890.1;S1MS19_15760;sApS1Ms20_15780;sApS4Ms2_06770;sApS6Ms27_14350;sApS14Ms10_14380	938709.AUSH02000016_gene742	2.09e-18	83.6	COG0605@1|root,COG0605@2|Bacteria,4NMG8@976|Bacteroidetes	976|Bacteroidetes	P	Destroys radicals which are normally produced within the cells and which are toxic to biological systems	-	-	1.15.1.1	ko:K04564	ko04013,ko04068,ko04146,ko04211,ko04212,ko04213,ko05016,map04013,map04068,map04146,map04211,map04212,map04213,map05016	-	-	-	ko00000,ko00001,ko01000	-	-	-	Sod_Fe_C,Sod_Fe_N
Clade I and III	OG_000689	S1MS19_16430;S1MS19_09080;sApS1Ms20_16450;sApS1Ms20_09100;sApS4Ms2_15080;sApS6Ms27_06070;sApS14Ms10_06090	1408445.JHXP01000040_gene3193	2.99e-19	85.5	29NZE@1|root,30JSM@2|Bacteria,1Q8S4@1224|Proteobacteria,1T83U@1236|Gammaproteobacteria,1JGC8@118969|Legionellales	118969|Legionellales	S	Helix-turn-helix of DDE superfamily endonuclease	-	-	-	-	-	-	-	-	-	-	-	-	-
Clade I and III	OG_000800	WP_353306004.1;S1MS19_17190;sApS1Ms20_17210;sApS4Ms2_23170;sApS6Ms27_21650;sApS14Ms10_21600	717774.Marme_1738	3.83e-15	77.8	COG3328@1|root,COG3328@2|Bacteria,1MU4P@1224|Proteobacteria,1RNB3@1236|Gammaproteobacteria,1XNN8@135619|Oceanospirillales	135619|Oceanospirillales	L	Transposase	-	-	-	-	-	-	-	-	-	-	-	-	Transposase_mut
Clade I and III	OG_000750	WP_353306118.1;S1MS19_18510;sApS1Ms20_18530;sApS4Ms2_18580;sApS6Ms27_18600;sApS14Ms10_18650	1276221.SDIMI_v3c05300	4.1e-21	89.7	2F2RQ@1|root,33VN0@2|Bacteria,3WUKH@544448|Tenericutes	544448|Tenericutes	-	-	-	-	-	-	-	-	-	-	-	-	-	-	-
Clade I and III	OG_000935	WP_353306139.1;S1MS19_18830;sApS1Ms20_18850;sApS4Ms2_15680;sApS6Ms27_05520	1385420.FRA_34c05850	3e-10	60.5	COG1234@1|root,COG1234@2|Bacteria,1MZ04@1224|Proteobacteria,1SF4J@1236|Gammaproteobacteria	1236|Gammaproteobacteria	S	Helix-turn-helix of DDE superfamily endonuclease	-	-	-	-	-	-	-	-	-	-	-	-	HTH_Tnp_4
Clade I and III	OG_000799	WP_353306149.1;S1MS19_18950;sApS1Ms20_18970;sApS4Ms2_00280;sApS6Ms27_00290;sApS14Ms10_00300	717774.Marme_1738	1.1e-27	114.0	COG3328@1|root,COG3328@2|Bacteria,1MU4P@1224|Proteobacteria,1RNB3@1236|Gammaproteobacteria,1XNN8@135619|Oceanospirillales	135619|Oceanospirillales	L	Transposase	-	-	-	-	-	-	-	-	-	-	-	-	Transposase_mut
Clade I and III	OG_000783	WP_353306159.1;S1MS19_19110;sApS1Ms20_19120;sApS4Ms2_10570;sApS6Ms27_10560;sApS14Ms10_10540	357244.OTBS_1787	2.74e-06	49.3	COG3335@1|root,COG3415@1|root,COG3335@2|Bacteria,COG3415@2|Bacteria,1P76X@1224|Proteobacteria,2U16U@28211|Alphaproteobacteria,47FJ1@766|Rickettsiales	766|Rickettsiales	L	DDE superfamily endonuclease	-	-	-	ko:K07494	-	-	-	-	ko00000	-	-	-	DDE_3,HTH_Tnp_IS630
Clade I and III	OG_000669	WP_353306161.1;S1MS19_19130;sApS1Ms20_19140;sApS4Ms2_20130;sApS4Ms2_09820;sApS6Ms27_20150;sApS6Ms27_11300;sApS14Ms10_20190	1408445.JHXP01000040_gene3193	6.2e-09	56.2	29NZE@1|root,30JSM@2|Bacteria,1Q8S4@1224|Proteobacteria,1T83U@1236|Gammaproteobacteria,1JGC8@118969|Legionellales	118969|Legionellales	S	Helix-turn-helix of DDE superfamily endonuclease	-	-	-	-	-	-	-	-	-	-	-	-	-
Clade I and III	OG_001122	S1MS19_19200;sApS1Ms20_19210;sApS4Ms2_01270;sApS14Ms10_01300;sApS6Ms27_01290	1408445.JHXP01000040_gene3193	2.67e-20	88.2	29NZE@1|root,30JSM@2|Bacteria,1Q8S4@1224|Proteobacteria,1T83U@1236|Gammaproteobacteria,1JGC8@118969|Legionellales	118969|Legionellales	S	Helix-turn-helix of DDE superfamily endonuclease	-	-	-	-	-	-	-	-	-	-	-	-	-
Clade I and III	OG_000023	WP_255495882.1;S1MS19_19310;S1MS19_15560;S1MS19_01140;S1MS19_00600;S1MS19_00110;sApS1Ms20_19320;sApS1Ms20_15580;sApS1Ms20_01160;sApS1Ms20_00610;sApS1Ms20_00110;sApS4Ms2_21530;sApS6Ms27_21930;sApS14Ms10_23280	1488328.JMCL01000004_gene4966	1.7e-09	58.2	COG3328@1|root,COG3328@2|Bacteria,1MU4P@1224|Proteobacteria,1RNB3@1236|Gammaproteobacteria	1236|Gammaproteobacteria	L	Transposase	-	-	-	-	-	-	-	-	-	-	-	-	Transposase_mut
Clade I and III	OG_000951	WP_353306227.1;S1MS19_20160;sApS1Ms20_20160;sApS4Ms2_18680;sApS6Ms27_18700	685778.AORL01000009_gene3195	4.46e-06	52.0	COG3677@1|root,COG3677@2|Bacteria,1MXYX@1224|Proteobacteria,2TQR3@28211|Alphaproteobacteria,2K3A6@204457|Sphingomonadales	204457|Sphingomonadales	L	ISXO2-like transposase domain	-	-	-	-	-	-	-	-	-	-	-	-	DDE_Tnp_IS1595,Zn_Tnp_IS1595
Clade I and III	OG_000765	WP_353306281.1;S1MS19_20890;sApS1Ms20_20880;sApS4Ms2_23380;sApS6Ms27_23520;sApS14Ms10_23570	838561.P344_02245	1.02e-13	77.4	28TPH@1|root,33XCX@2|Bacteria,3WT0A@544448|Tenericutes	544448|Tenericutes	S	ice cds16	-	-	-	-	-	-	-	-	-	-	-	-	-
Clade I and III	OG_000792	WP_353306286.1;S1MS19_20960;sApS1Ms20_20950;sApS4Ms2_23410;sApS6Ms27_23490;sApS14Ms10_23540	1122915.AUGY01000089_gene5302	2.03e-07	62.4	COG3451@1|root,COG3451@2|Bacteria,1TPDR@1239|Firmicutes,4HDTB@91061|Bacilli,274UG@186822|Paenibacillaceae	91061|Bacilli	U	AAA-like domain	-	-	-	-	-	-	-	-	-	-	-	-	AAA_10,DUF87
Clade I and III	OG_000751	WP_353306290.1;S1MS19_21000;sApS1Ms20_20980;sApS4Ms2_23420;sApS6Ms27_23480;sApS14Ms10_23530	340099.Teth39_0083	1.46e-13	79.7	COG0433@1|root,COG0433@2|Bacteria,1UY1K@1239|Firmicutes,25ED2@186801|Clostridia,42I8Y@68295|Thermoanaerobacterales	186801|Clostridia	U	TraM recognition site of TraD and TraG	-	-	-	-	-	-	-	-	-	-	-	-	TrwB_AAD_bind
Clade I and III	OG_000744	WP_353307343.1;S1MS19_21400;sApS1Ms20_21380;sApS4Ms2_14700;sApS6Ms27_06440;sApS14Ms10_06440	717774.Marme_1738	1.43e-15	77.0	COG3328@1|root,COG3328@2|Bacteria,1MU4P@1224|Proteobacteria,1RNB3@1236|Gammaproteobacteria,1XNN8@135619|Oceanospirillales	135619|Oceanospirillales	L	Transposase	-	-	-	-	-	-	-	-	-	-	-	-	Transposase_mut
Clade I and III	OG_000788	WP_353307263.1;S1MS19_21560;sApS1Ms20_21540;sApS4Ms2_21850;sApS6Ms27_22250;sApS14Ms10_22960	97137.C821_00807	8.64e-09	58.5	COG0539@1|root,COG0539@2|Bacteria,1TQ9N@1239|Firmicutes,4H9PX@91061|Bacilli,3F4DQ@33958|Lactobacillaceae	91061|Bacilli	J	Ribosomal protein S1	rpsA	GO:0003674,GO:0003676,GO:0003723,GO:0005488,GO:0005575,GO:0005622,GO:0005623,GO:0005737,GO:0005840,GO:0032991,GO:0043226,GO:0043228,GO:0043229,GO:0043232,GO:0044424,GO:0044444,GO:0044464,GO:0097159,GO:1901363,GO:1990904	-	ko:K02945	ko03010,map03010	M00178	-	-	br01610,ko00000,ko00001,ko00002,ko03011	-	-	-	S1
Clade I and III	OG_000017	WP_353306165.1;WP_353305678.1;WP_353305692.1;WP_353306232.1;WP_353306560.1;WP_353306947.1;WP_353306977.1;WP_353306055.1;sApS14Ms10_10320;sApS1Ms20_21870;S1MS19_11290;sApS1Ms20_11300;sApS4Ms2_04120;sApS6Ms27_17000;sApS14Ms10_03070;sApS14Ms10_17040	1408445.JHXP01000040_gene3193	8.84e-18	82.0	29NZE@1|root,30JSM@2|Bacteria,1Q8S4@1224|Proteobacteria,1T83U@1236|Gammaproteobacteria,1JGC8@118969|Legionellales	118969|Legionellales	S	Helix-turn-helix of DDE superfamily endonuclease	-	-	-	-	-	-	-	-	-	-	-	-	-
Clade I and III	OG_000774	WP_353307293.1;S1MS19_21980;sApS1Ms20_22010;sApS4Ms2_21540;sApS6Ms27_21940;sApS14Ms10_23270	632335.Calkr_2490	4.45e-96	327.0	COG0553@1|root,COG0553@2|Bacteria,1TPFZ@1239|Firmicutes,248ZJ@186801|Clostridia,42G6T@68295|Thermoanaerobacterales	186801|Clostridia	KL	SMART DEAD-like helicase	-	-	2.7.11.1	ko:K08282	-	-	-	-	ko00000,ko01000	-	-	-	Helicase_C,SNF2_N,SNF2_assoc,SWIM
Clade I and III	OG_000049	WP_353307298.1;S1MS19_22030;sApS1Ms20_22060;sApS4Ms2_17810;sApS4Ms2_17700;sApS6Ms27_03510;sApS6Ms27_03400;sApS14Ms10_03530;sApS14Ms10_03420;S1MS19_02180;sApS1Ms20_02210	479433.Caci_8047	2.03e-09	60.1	COG0776@1|root,COG0776@2|Bacteria,2GV0M@201174|Actinobacteria	201174|Actinobacteria	L	Histone-like DNA-binding protein which is capable of wrapping DNA to stabilize it, and thus to prevent its denaturation under extreme environmental conditions	hup	GO:0000976,GO:0001067,GO:0001130,GO:0001216,GO:0003674,GO:0003676,GO:0003677,GO:0003684,GO:0003690,GO:0003700,GO:0005488,GO:0005575,GO:0005576,GO:0005618,GO:0005622,GO:0005623,GO:0005737,GO:0005829,GO:0005886,GO:0006139,GO:0006259,GO:0006323,GO:0006355,GO:0006725,GO:0006807,GO:0006873,GO:0006875,GO:0006879,GO:0006950,GO:0006996,GO:0007154,GO:0008150,GO:0008152,GO:0009267,GO:0009605,GO:0009889,GO:…	-	ko:K03530	-	-	-	-	ko00000,ko03032,ko03036,ko03400	-	-	-	Bac_DNA_binding
Clade I and III	OG_000323	sApS14Ms10_09840;WP_353306186.1;S1MS19_22170;S1MS19_19520;sApS1Ms20_22200;sApS1Ms20_19520;sApS4Ms2_11300;sApS6Ms27_09830	1173028.ANKO01000065_gene5627	2.41e-16	74.3	COG3415@1|root,COG3415@2|Bacteria,1G8B4@1117|Cyanobacteria,1HH5K@1150|Oscillatoriales	1117|Cyanobacteria	L	Transposase	-	-	-	-	-	-	-	-	-	-	-	-	HTH_23,HTH_Tnp_IS630
Clade I and III	OG_000020	WP_353305857.1;S1MS19_21700;S1MS19_15310;sApS1Ms20_22430;sApS1Ms20_21680;sApS1Ms20_15330;sApS4Ms2_18290;sApS4Ms2_05920;sApS4Ms2_05400;sApS6Ms27_18310;sApS6Ms27_15720;sApS6Ms27_15200;sApS14Ms10_18350;sApS14Ms10_15260;sApS14Ms10_06040	179408.Osc7112_2421	1.6e-10	62.4	COG1234@1|root,COG1234@2|Bacteria,1G1SW@1117|Cyanobacteria,1HATW@1150|Oscillatoriales	1117|Cyanobacteria	L	PFAM Transposase DDE domain	-	-	-	-	-	-	-	-	-	-	-	-	DDE_Tnp_4,HTH_Tnp_4
Clade I and III	OG_000019	WP_338979449.1;S1MS19_22430;S1MS19_22390;S1MS19_18960;S1MS19_18800;S1MS19_13350;S1MS19_10470;sApS1Ms20_22490;sApS1Ms20_22450;sApS1Ms20_18980;sApS1Ms20_18820;sApS1Ms20_13370;sApS1Ms20_10480;sApS4Ms2_22750;sApS6Ms27_23140;sApS14Ms10_22080	1488328.JMCL01000004_gene4966	6.66e-10	59.3	COG3328@1|root,COG3328@2|Bacteria,1MU4P@1224|Proteobacteria,1RNB3@1236|Gammaproteobacteria	1236|Gammaproteobacteria	L	Transposase	-	-	-	-	-	-	-	-	-	-	-	-	Transposase_mut
Clade I and III	OG_000004	WP_353305654.1;sApS1Ms20_22510;sApS1Ms20_22400;sApS1Ms20_21840;sApS1Ms20_21000;sApS1Ms20_20900;sApS1Ms20_20590;sApS1Ms20_19200;sApS1Ms20_18860;sApS1Ms20_17650;sApS1Ms20_16300;sApS1Ms20_14140;sApS1Ms20_13930;sApS1Ms20_13630;sApS1Ms20_13350;sApS1Ms20_13150;sApS1Ms20_12740;sApS1Ms20_12670;sApS1Ms20_11650;sApS1Ms20_11290;sApS1Ms20_10800;sApS1Ms20_09640;sApS1Ms20_09180;sApS1Ms20_09090;sApS1Ms20_08180;…	179408.Osc7112_2421	1.94e-22	96.7	COG1234@1|root,COG1234@2|Bacteria,1G1SW@1117|Cyanobacteria,1HATW@1150|Oscillatoriales	1117|Cyanobacteria	L	PFAM Transposase DDE domain	-	-	-	-	-	-	-	-	-	-	-	-	DDE_Tnp_4,HTH_Tnp_4
Clade I and III	OG_002994	WP_174480911.1;sApS14Ms10_10830	551115.Aazo_2580	5.25e-12	59.7	COG0257@1|root,COG0257@2|Bacteria,1GAEI@1117|Cyanobacteria,1HQ6A@1161|Nostocales	1117|Cyanobacteria	J	Belongs to the bacterial ribosomal protein bL36 family	rpmJ	GO:0003674,GO:0003735,GO:0005198,GO:0005575,GO:0005622,GO:0005623,GO:0005737,GO:0005840,GO:0006412,GO:0006518,GO:0006807,GO:0008150,GO:0008152,GO:0009058,GO:0009059,GO:0009987,GO:0010467,GO:0019538,GO:0032991,GO:0034641,GO:0034645,GO:0043043,GO:0043170,GO:0043226,GO:0043228,GO:0043229,GO:0043232,GO:0043603,GO:0043604,GO:0044237,GO:0044238,GO:0044249,GO:0044260,GO:0044267,GO:0044271,GO:0044424,GO:…	-	ko:K02919	ko03010,map03010	M00178	-	-	br01610,ko00000,ko00001,ko00002,ko03011	-	-	-	Ribosomal_L36
Clade I and III	OG_000696	WP_353306030.1;sApS4Ms2_15800;sApS4Ms2_05560;sApS6Ms27_15560;sApS6Ms27_05400;sApS14Ms10_15620;sApS14Ms10_05420	756067.MicvaDRAFT_4414	3.08e-06	49.3	COG3335@1|root,COG3415@1|root,COG3335@2|Bacteria,COG3415@2|Bacteria,1G06Q@1117|Cyanobacteria,1HA2E@1150|Oscillatoriales	1117|Cyanobacteria	L	DDE superfamily endonuclease	-	-	-	ko:K07494	-	-	-	-	ko00000	-	-	-	DDE_3,HTH_Tnp_IS630
Clade I and III	OG_000024	WP_353306292.1;sApS4Ms2_22010;sApS4Ms2_14280;sApS4Ms2_06610;sApS4Ms2_03750;sApS6Ms27_22410;sApS6Ms27_17370;sApS6Ms27_14510;sApS6Ms27_06860;sApS14Ms10_22810;sApS14Ms10_17420;sApS14Ms10_17140;sApS14Ms10_14560;sApS14Ms10_06860	1385420.FRA_34c05850	1.63e-07	53.1	COG1234@1|root,COG1234@2|Bacteria,1MZ04@1224|Proteobacteria,1SF4J@1236|Gammaproteobacteria	1236|Gammaproteobacteria	S	Helix-turn-helix of DDE superfamily endonuclease	-	-	-	-	-	-	-	-	-	-	-	-	HTH_Tnp_4
Clade I and III	OG_001173	WP_353306778.1;sApS4Ms2_00700;sApS6Ms27_00700;sApS14Ms10_00710	570417.WP0029	4.69e-15	72.4	COG3335@1|root,COG3335@2|Bacteria,1P76X@1224|Proteobacteria,2U16U@28211|Alphaproteobacteria,47FJ1@766|Rickettsiales	766|Rickettsiales	L	DDE superfamily endonuclease	-	-	-	ko:K07494	-	-	-	-	ko00000	-	-	-	DDE_3,HTH_Tnp_IS630
Clade I and III	OG_000003	WP_353305528.1;S1MS19_21300;S1MS19_21060;S1MS19_20930;S1MS19_20800;S1MS19_20460;S1MS19_18240;S1MS19_17650;S1MS19_16830;S1MS19_13800;S1MS19_13320;S1MS19_12640;S1MS19_12540;S1MS19_11340;S1MS19_11040;S1MS19_08030;S1MS19_07930;S1MS19_06870;S1MS19_06340;S1MS19_05550;S1MS19_02300;S1MS19_01960;sApS1Ms20_21280;sApS1Ms20_21040;sApS1Ms20_20920;sApS1Ms20_20790;sApS1Ms20_20460;sApS1Ms20_18260;sApS1Ms20_17670…	-	-	-	-	-	-	-	-	-	-	-	-	-	-	-	-	-	-	-	-
Clade I and III	OG_000010	WP_353306353.1;S1MS19_21610;S1MS19_00750;sApS1Ms20_21590;sApS1Ms20_00760;sApS4Ms2_15690;sApS4Ms2_15370;sApS4Ms2_10650;sApS4Ms2_02880;sApS4Ms2_02420;sApS4Ms2_02230;sApS4Ms2_01430;sApS6Ms27_10480;sApS6Ms27_05510;sApS6Ms27_02890;sApS6Ms27_02440;sApS6Ms27_02250;sApS6Ms27_01450;sApS14Ms10_20250;sApS14Ms10_10460;sApS14Ms10_05530;sApS14Ms10_02920;sApS14Ms10_02450;sApS14Ms10_02260;sApS14Ms10_01460	-	-	-	-	-	-	-	-	-	-	-	-	-	-	-	-	-	-	-	-
Clade I and III	OG_000084	WP_353307068.1;S1MS19_10030;sApS1Ms20_10030;sApS4Ms2_20800;sApS4Ms2_06150;sApS6Ms27_20810;sApS6Ms27_14970;sApS14Ms10_20860;sApS14Ms10_15030	-	-	-	-	-	-	-	-	-	-	-	-	-	-	-	-	-	-	-	-
Clade I and III	OG_000085	WP_353305519.1;S1MS19_10930;sApS1Ms20_10940;sApS4Ms2_13540;sApS4Ms2_12180;sApS6Ms27_08950;sApS6Ms27_07600;sApS14Ms10_08950;sApS14Ms10_07600	-	-	-	-	-	-	-	-	-	-	-	-	-	-	-	-	-	-	-	-
Clade I and III	OG_000089	WP_353306109.1;S1MS19_18410;sApS1Ms20_18430;sApS4Ms2_07040;sApS4Ms2_05430;sApS6Ms27_15690;sApS6Ms27_14080;sApS14Ms10_15750;sApS14Ms10_14110	-	-	-	-	-	-	-	-	-	-	-	-	-	-	-	-	-	-	-	-
Clade I and III	OG_000317	WP_353307082.1;S1MS19_21860;S1MS19_10270;sApS1Ms20_21890;sApS1Ms20_10270;sApS4Ms2_14740;sApS6Ms27_06400;sApS14Ms10_06410	-	-	-	-	-	-	-	-	-	-	-	-	-	-	-	-	-	-	-	-
Clade I and III	OG_000474	WP_353307053.1;S1MS19_09870;sApS1Ms20_09870;sApS4Ms2_20660;sApS4Ms2_14730;sApS6Ms27_20670;sApS6Ms27_06410;sApS14Ms10_06420	-	-	-	-	-	-	-	-	-	-	-	-	-	-	-	-	-	-	-	-
Clade I and III	OG_000691	WP_353306455.1;sApS4Ms2_11590;sApS4Ms2_09260;sApS6Ms27_11860;sApS6Ms27_09540;sApS14Ms10_11860;sApS14Ms10_09540	-	-	-	-	-	-	-	-	-	-	-	-	-	-	-	-	-	-	-	-
Clade I and III	OG_000745	WP_353306605.1;S1MS19_04080;sApS1Ms20_04100;sApS4Ms2_05490;sApS6Ms27_15630;sApS14Ms10_15690	-	-	-	-	-	-	-	-	-	-	-	-	-	-	-	-	-	-	-	-
Clade I and III	OG_000747	WP_353307265.1;S1MS19_21580;sApS1Ms20_21560;sApS4Ms2_13950;sApS6Ms27_07190;sApS14Ms10_07190	-	-	-	-	-	-	-	-	-	-	-	-	-	-	-	-	-	-	-	-
Clade I and III	OG_000748	WP_353306661.1;S1MS19_04790;sApS1Ms20_04810;sApS4Ms2_19330;sApS6Ms27_19350;sApS14Ms10_19390	-	-	-	-	-	-	-	-	-	-	-	-	-	-	-	-	-	-	-	-
Clade I and III	OG_000749	WP_353306485.1;S1MS19_02400;sApS1Ms20_02420;sApS4Ms2_03620;sApS6Ms27_17500;sApS14Ms10_17550	-	-	-	-	-	-	-	-	-	-	-	-	-	-	-	-	-	-	-	-
Clade I and III	OG_000752	WP_353307261.1;S1MS19_21540;sApS1Ms20_21520;sApS4Ms2_21660;sApS6Ms27_22060;sApS14Ms10_23150	-	-	-	-	-	-	-	-	-	-	-	-	-	-	-	-	-	-	-	-
Clade I and III	OG_000754	WP_353306576.1;S1MS19_03640;sApS1Ms20_03660;sApS4Ms2_22310;sApS6Ms27_22700;sApS14Ms10_22500	-	-	-	-	-	-	-	-	-	-	-	-	-	-	-	-	-	-	-	-
Clade I and III	OG_000756	WP_353305928.1;S1MS19_16230;sApS1Ms20_16250;sApS4Ms2_06560;sApS6Ms27_14560;sApS14Ms10_14610	-	-	-	-	-	-	-	-	-	-	-	-	-	-	-	-	-	-	-	-
Clade I and III	OG_000757	WP_353306336.1;S1MS19_00470;sApS1Ms20_00480;sApS4Ms2_16450;sApS6Ms27_04750;sApS14Ms10_04770	-	-	-	-	-	-	-	-	-	-	-	-	-	-	-	-	-	-	-	-
Clade I and III	OG_000759	WP_353307078.1;S1MS19_10210;sApS1Ms20_10210;sApS4Ms2_02640;sApS6Ms27_02650;sApS14Ms10_02670	-	-	-	-	-	-	-	-	-	-	-	-	-	-	-	-	-	-	-	-
Clade I and III	OG_000760	WP_353305781.1;S1MS19_14250;sApS1Ms20_14270;sApS4Ms2_10850;sApS6Ms27_10280;sApS14Ms10_10260	-	-	-	-	-	-	-	-	-	-	-	-	-	-	-	-	-	-	-	-
Clade I and III	OG_000762	WP_353306278.1;S1MS19_20850;sApS1Ms20_20840;sApS4Ms2_22320;sApS6Ms27_22710;sApS14Ms10_22490	-	-	-	-	-	-	-	-	-	-	-	-	-	-	-	-	-	-	-	-
Clade I and III	OG_000763	WP_353307299.1;S1MS19_22040;sApS1Ms20_22070;sApS4Ms2_06240;sApS6Ms27_14880;sApS14Ms10_14930	-	-	-	-	-	-	-	-	-	-	-	-	-	-	-	-	-	-	-	-
Clade I and III	OG_000767	WP_353306239.1;S1MS19_20290;sApS1Ms20_20290;sApS4Ms2_18690;sApS6Ms27_18710;sApS14Ms10_18760	-	-	-	-	-	-	-	-	-	-	-	-	-	-	-	-	-	-	-	-
Clade I and III	OG_000770	WP_353306285.1;S1MS19_20950;sApS1Ms20_20940;sApS4Ms2_23400;sApS6Ms27_23500;sApS14Ms10_23550	-	-	-	-	-	-	-	-	-	-	-	-	-	-	-	-	-	-	-	-
Clade I and III	OG_000772	WP_353306472.1;S1MS19_02170;sApS1Ms20_02200;sApS4Ms2_17820;sApS6Ms27_03390;sApS14Ms10_03410	-	-	-	-	-	-	-	-	-	-	-	-	-	-	-	-	-	-	-	-
Clade I and III	OG_000773	WP_353307262.1;S1MS19_21550;sApS1Ms20_21530;sApS4Ms2_21860;sApS6Ms27_22260;sApS14Ms10_22950	-	-	-	-	-	-	-	-	-	-	-	-	-	-	-	-	-	-	-	-
Clade I and III	OG_000775	WP_353305769.1;S1MS19_14130;sApS1Ms20_14150;sApS4Ms2_18270;sApS6Ms27_18290;sApS14Ms10_18330	-	-	-	-	-	-	-	-	-	-	-	-	-	-	-	-	-	-	-	-
Clade I and III	OG_000776	WP_353306284.1;S1MS19_20940;sApS1Ms20_20930;sApS4Ms2_23390;sApS6Ms27_23510;sApS14Ms10_23560	-	-	-	-	-	-	-	-	-	-	-	-	-	-	-	-	-	-	-	-
Clade I and III	OG_000778	WP_353306384.1;sApS4Ms2_23360;sApS6Ms27_23540;sApS14Ms10_23590;S1MS19_01110;sApS1Ms20_01130	-	-	-	-	-	-	-	-	-	-	-	-	-	-	-	-	-	-	-	-
Clade I and III	OG_000779	WP_353305779.1;S1MS19_14220;sApS1Ms20_14240;sApS4Ms2_14940;sApS6Ms27_06210;sApS14Ms10_06220	-	-	-	-	-	-	-	-	-	-	-	-	-	-	-	-	-	-	-	-
Clade I and III	OG_000780	WP_353307295.1;S1MS19_22000;sApS1Ms20_22030;sApS4Ms2_18910;sApS6Ms27_18930;sApS14Ms10_18970	-	-	-	-	-	-	-	-	-	-	-	-	-	-	-	-	-	-	-	-
Clade I and III	OG_000784	WP_353307330.1;S1MS19_21290;sApS1Ms20_21270;sApS4Ms2_22560;sApS6Ms27_22950;sApS14Ms10_22250	-	-	-	-	-	-	-	-	-	-	-	-	-	-	-	-	-	-	-	-
Clade I and III	OG_000785	WP_353307311.1;S1MS19_22320;sApS1Ms20_22350;sApS4Ms2_23290;sApS6Ms27_23610;sApS14Ms10_23660	-	-	-	-	-	-	-	-	-	-	-	-	-	-	-	-	-	-	-	-
Clade I and III	OG_000787	WP_353307306.1;S1MS19_22240;sApS1Ms20_22270;sApS4Ms2_23660;sApS6Ms27_23930;sApS14Ms10_23700	-	-	-	-	-	-	-	-	-	-	-	-	-	-	-	-	-	-	-	-
Clade I and III	OG_000789	WP_353306677.1;S1MS19_04950;sApS1Ms20_04970;sApS4Ms2_03810;sApS6Ms27_17310;sApS14Ms10_17360	-	-	-	-	-	-	-	-	-	-	-	-	-	-	-	-	-	-	-	-
Clade I and III	OG_000790	WP_353307334.1;S1MS19_21360;sApS1Ms20_21340;sApS4Ms2_22550;sApS6Ms27_22940;sApS14Ms10_22260	-	-	-	-	-	-	-	-	-	-	-	-	-	-	-	-	-	-	-	-
Clade I and III	OG_000793	WP_353307351.1;S1MS19_21930;sApS1Ms20_21960;sApS4Ms2_21550;sApS6Ms27_21950;sApS14Ms10_23260	-	-	-	-	-	-	-	-	-	-	-	-	-	-	-	-	-	-	-	-
Clade I and III	OG_000795	WP_353306243.1;S1MS19_20340;sApS1Ms20_20340;sApS4Ms2_14550;sApS6Ms27_06590;sApS14Ms10_06590	-	-	-	-	-	-	-	-	-	-	-	-	-	-	-	-	-	-	-	-
Clade I and III	OG_000796	WP_353305724.1;S1MS19_13560;sApS1Ms20_13580;sApS4Ms2_23500;sApS6Ms27_23400;sApS14Ms10_23450	-	-	-	-	-	-	-	-	-	-	-	-	-	-	-	-	-	-	-	-
Clade I and III	OG_000802	WP_353306450.1;S1MS19_01980;sApS1Ms20_02010;sApS4Ms2_01900;sApS6Ms27_01920;sApS14Ms10_01930	-	-	-	-	-	-	-	-	-	-	-	-	-	-	-	-	-	-	-	-
Clade I and III	OG_000803	WP_353306329.1;S1MS19_00320;sApS1Ms20_00320;sApS4Ms2_00640;sApS6Ms27_00650;sApS14Ms10_00660	-	-	-	-	-	-	-	-	-	-	-	-	-	-	-	-	-	-	-	-
Clade I and III	OG_000865	WP_353305560.1;S1MS19_11470;sApS1Ms20_11480;sApS4Ms2_14710;sApS6Ms27_06430	-	-	-	-	-	-	-	-	-	-	-	-	-	-	-	-	-	-	-	-
Clade I and III	OG_000868	WP_353305725.1;S1MS19_13570;sApS1Ms20_13590;sApS4Ms2_09710;sApS6Ms27_11410	-	-	-	-	-	-	-	-	-	-	-	-	-	-	-	-	-	-	-	-
Clade I and III	OG_000988	WP_353307245.1;S1MS19_19430;sApS4Ms2_01940;sApS6Ms27_01960;sApS14Ms10_01970	-	-	-	-	-	-	-	-	-	-	-	-	-	-	-	-	-	-	-	-
Clade I and III	OG_001120	S1MS19_18540;sApS1Ms20_18560;sApS4Ms2_20020;sApS6Ms27_20040;sApS14Ms10_20080	-	-	-	-	-	-	-	-	-	-	-	-	-	-	-	-	-	-	-	-
Clade I and III	OG_001123	S1MS19_00330;sApS1Ms20_00330;sApS4Ms2_00650;sApS6Ms27_00660;sApS14Ms10_00670	-	-	-	-	-	-	-	-	-	-	-	-	-	-	-	-	-	-	-	-
Clade I and III	OG_001125	S1MS19_05960;sApS1Ms20_05980;sApS4Ms2_01720;sApS6Ms27_01740;sApS14Ms10_01750	-	-	-	-	-	-	-	-	-	-	-	-	-	-	-	-	-	-	-	-
Clade I and III	OG_001130	S1MS19_05820;sApS1Ms20_05840;sApS4Ms2_01840;sApS6Ms27_01860;sApS14Ms10_01870	-	-	-	-	-	-	-	-	-	-	-	-	-	-	-	-	-	-	-	-
Clade I and III	OG_001174	WP_353306640.1;sApS4Ms2_05080;sApS6Ms27_16040;sApS14Ms10_16100	-	-	-	-	-	-	-	-	-	-	-	-	-	-	-	-	-	-	-	-
Clade I and III	OG_001178	WP_353307336.1;sApS4Ms2_17710;sApS6Ms27_03500;sApS14Ms10_03520	-	-	-	-	-	-	-	-	-	-	-	-	-	-	-	-	-	-	-	-
Clade I and III	OG_001179	WP_353305798.1;sApS4Ms2_04610;sApS6Ms27_16510;sApS14Ms10_16550	-	-	-	-	-	-	-	-	-	-	-	-	-	-	-	-	-	-	-	-
Clade I and III	OG_002012	S1MS19_05470;sApS1Ms20_05490;sApS4Ms2_17010	-	-	-	-	-	-	-	-	-	-	-	-	-	-	-	-	-	-	-	-

## Sheet: Table S10
Table S10: Putative virulence factors encoded by Spiroplasma genomes predicted by a series of T4SEpre, SignalP, BlastP, and HMMER searches. NA indicates that no hit was available.
Strain	ID	Discription	Amino acids	Nucleotides	Encoded on	Misc
S1Ms19 [clade I, RMP]	S1MS19_00390	ANK	MKKIIQAIMNNNLEKVKLLVRNGVSINYVIKDGFTILMLTIKNNDLEIVKHLIDNNEIFIK	ATGAAAAAAATAATACAAGCCATTATGAATAATAACTTAGAAAAAGTTAAATTATTAGTTAGGAATGGTGTTAGTATAAATTATGTAATTAAAGATGGTTTCACTATTTTGATGTTAACTATCAAAAATAATGATTTAGAGATAGTCAAGCATTTAATAGATAATAATGAAATCTTTATCAAGTAA	Main chromosome	33615..33800
	S1MS19_01190	ANK	MVQKLLKIQNIDVNFIFHGLSPLHFAIFQNNLEIVKELLNHSKIEINKRDNLFFSTPLSKAASKGNLEIVKLLLEKDNSSINYLDKWYRSPLHYASRNGYLEIVKLLLNNDSDVNAKDKDFRESEYYKGVDKHVNNKSEEKIKNKIIYYYGNTPLHFAISYNQQIIVKELLNNPNSKNKIDVNIKNEYDYTPLHVATKEGNLEIVKELLNHPEIDLNIQDNDGNTPLHLFFEDEQNLQDLENENIWQYIKNQIINKVNNFNLYKKDIFKLLIENGADVNIQDNKGISSILHKAIFNENLEIVKELLNHPEIDLNIQDNDGNTPLHFALFKNNLEIVQELIKHKNIDYQKTNKKGEKPINLFCCSKCKNEDIKNILELKSKIQITEKLLEDKSKLIQKQI…	ATGGTGCAAAAATTATTAAAAATACAAAATATTGATGTAAATTTTATTTTTCATGGTTTATCTCCTTTACATTTTGCAATATTTCAAAATAATTTAGAGATTGTTAAAGAATTATTAAATCATTCAAAAATCGAAATTAATAAAAGAGATAATTTATTTTTTAGTACACCTTTAAGTAAAGCTGCAAGTAAAGGAAATTTAGAAATAGTAAAATTATTACTTGAAAAAGATAATTCTAGTATAAATTATCTTGACAAATGATATAGATCACCTTTGCATTATGCAAGTAGAAATGGATATCTAGAAATAGTTAAGTTGTTACTTAATAATGATTCTGATGTAAATGCGAAAGATAAAGATTTTAGAGAATCAGAATATTATAAAGGTGTTGATAAACAC…	Main chromosome	complement(81861..83216)
	S1MS19_01210	RIP	MLKVKKNENSNLGFDKLLIEELKIYQELIKNKGYDQFIKIIKNQKFDIFNEIKQKIVDPENKFLLKEIKEQVINKIDWNIEKKENQFNDLRLIIDLENFYVQGFINKDKTYFYYDENKNIDIIIPEIRKIGIKNCFPLNLKVTYDDNLNIKMSKEYLNKAIDNLKNIKLQEKNEFNTEIKKDLIALVFAISKAMRFKMNIEDFTDNENYSNEINDLKLIKNILSCVQEVINDDQKTIKWKECKEQLNNWSKVSKKCFDFRNQIYNQLLTIKKVNDFFIKKKMKF	GTGTTAAAAGTTAAAAAAAATGAAAATAGTAATTTAGGCTTTGATAAGTTATTAATAGAAGAATTGAAAATTTATCAAGAATTAATTAAAAATAAAGGTTATGATCAATTTATAAAAATTATTAAAAATCAAAAATTTGATATTTTTAATGAAATTAAACAAAAAATTGTAGATCCTGAAAATAAGTTTTTATTAAAAGAAATTAAAGAACAAGTTATAAATAAAATTGATTGAAATATAGAAAAAAAAGAAAATCAATTCAATGATTTAAGACTAATAATTGATTTAGAAAACTTTTATGTACAAGGTTTTATAAATAAAGATAAAACTTATTTTTATTATGATGAAAATAAAAATATTGACATAATAATTCCAGAAATTAGAAAAATTGGTATTAAA…	Main chromosome	complement(83659..84513)
	S1MS19_03700	OTU	MNNEYINKTFFNRYIEKCFGNHQLLNPTQNETIEDLDIYRQILIDWENTIEEELGFKIIFENGKFKEKLINKYKDEKKEEIRTKYFLKRKEVLKFIFSPIIIKKINNSQTWDLILEEDDLRDFYHYILNINDKRMVLNEEIELIKSINFENSFAIYESIIKNIKKLKYLILPLDLQTDENLKFNRLKTITDCSGPWFNSFEATKKTYGKNNNQTWAELLTEMSDEIINYENKLFKSFEISVDDLNNSKMNQNLKLKNLKNVPKDGNCLFWAIIFAYLEPVKKDQYQLQKRHKNLFGADTEYNFILEKVDFAFWKYIKNKNMLLLFRNKVIDYIQENIKTNRGDNKATFESSVLGSEINNKLNHNININKEEQIRKTLKEMRKDGTWGGSIEIEAICNIL…	ATGAACAATGAATATATAAATAAAACATTTTTCAATAGATATATTGAAAAATGTTTCGGTAATCATCAATTACTAAATCCTACACAAAATGAAACAATTGAAGATTTGGATATTTATAGACAAATTTTAATAGATTGAGAAAATACAATTGAAGAAGAATTAGGTTTTAAAATTATTTTTGAAAATGGTAAATTTAAAGAAAAATTAATAAATAAATATAAAGATGAAAAAAAAGAAGAAATTAGGACAAAATATTTTTTAAAAAGAAAAGAAGTTTTGAAATTTATATTCTCACCTATTATTATTAAAAAGATTAATAATAGTCAAACATGAGATTTAATATTAGAAGAAGATGATTTAAGAGATTTTTATCATTATATATTAAATATTAATGATAAA…	Main chromosome	256448..258154
	S1MS19_06510	Hemolysin	MDSNWYIYLIILLVLLFLSGFYSSAETSLTSLNVIRIKSIGKLRSKKSRRANIVFKLVKNYNVTLTTILLGNTVINVGIGTLSTILFIDSFHVSPTYGPLISTLVSAIVVLIIGEIIPKSVAKLHPETIALNYAYILYILNIIFYPITFIVTLFQFKSKKPTSSEQELIELISIIEREGVLEKAERDLIESAIKFDEKSVFQAMHPKSKIKYIYDDTPPKVIKHLYLEEKYSRIPVLDNVNQNVIGILNIKEFIINMLENENPDLLQLMLPAIFISKRTKLNEALEILQTERMHIAIVCNNKDKKDFNGIITLEDILEELVGEIYDETDEIGLIQEIGTHKFRVDGSSKLEVLFKRYLKRKPPNYNKQTVQEWYMFKTKVKKVRKNSPLLKFRNFSFKV…	ATGGACAGTAATTGGTATATTTATTTAATAATATTGCTAGTTTTATTATTTTTAAGCGGTTTTTATTCATCTGCTGAAACATCATTAACTTCTTTAAATGTTATAAGAATTAAATCTATTGGTAAATTACGTAGTAAGAAAAGTCGTCGTGCTAATATTGTATTTAAGTTAGTTAAAAATTATAATGTAACTTTAACAACAATTTTACTTGGTAACACAGTAATTAATGTTGGAATTGGTACTTTAAGTACCATATTATTTATTGATTCTTTTCATGTTTCTCCTACTTATGGTCCTTTAATATCAACTTTAGTTTCGGCGATTGTTGTTTTAATTATTGGTGAAATTATACCTAAAAGTGTTGCAAAATTACATCCTGAGACAATAGCTTTAAATTAT…	Main chromosome	456865..458139
	S1MS19_07110	ANK	MLEIIENCKYFNINTPIDEYNNTTLHRTIRSNNKKIIRTLLLKNENGDLEINFDIKNKNNEKPFKFEDMIIDWLHQLPRNQIQMMIIDFLITNECNYNNYITREGLTWWTLVIKYNLKEVTNYLVNSVLTDIKKIDSNPFKNKNYLFDNEIKEEVDRATYNWIKQFTNSGSFKTKDNRSVEENELIKLRKELKQLRMENDILKQAALIIGRK	ATGTTAGAAATAATAGAAAATTGCAAATATTTTAATATTAATACACCTATTGATGAGTATAATAACACTACATTACATAGAACAATTAGAAGTAATAATAAAAAAATTATAAGAACACTATTATTAAAAAATGAAAATGGTGATTTAGAAATTAATTTTGATATTAAAAATAAAAATAATGAAAAACCTTTTAAATTTGAAGATATGATAATTGATTGATTACATCAATTACCAAGAAATCAAATTCAAATGATGATTATTGATTTTTTAATAACAAATGAATGTAATTATAATAATTATATAACTAGAGAAGGATTAACTTGATGAACTTTAGTTATTAAATATAACTTAAAAGAAGTTACTAATTATTTGGTTAATAGTGTATTAACTGATATTAAA…	Main chromosome	500027..500665
	S1MS19_07450	RIP	MFKIKNYKIMKYFSPSYWFKLWVLSATLFNDKTIGINVKSIDNKKIKDWVSNNTSLESINEPNSFTNTSNYQSYSLNETNENINPFYQTELKTSTHKHRHKKSRRIKKQVMQHPRTSKEILQLNEKLIINQNNRREYQTSFQIIINELVDRGVLRRIRDLNLLVNPDFISEDNTILALNSESNYGYFRLPVEIRGEQNGQSFSRNLELVLRTDNLYVEGLMVNNNYYHFDFSNIDNRRQPAAVRDGSVPHLTRIDRTNNINLSNIRPDYIDLLPDELSHRIYWTDIYQAFLEISNIESISLYDNIRYSLGRVIVITAESLRFWSLHTHIIQQLINNNDGYIVLQRNIENPIYS	ATGTTTAAAATAAAGAATTATAAAATTATGAAATATTTTAGTCCAAGTTATTGATTTAAATTATGAGTATTATCTGCAACATTATTTAATGATAAAACTATAGGTATTAATGTTAAGTCAATTGATAATAAAAAGATTAAAGATTGAGTTAGTAACAATACTAGTTTAGAATCAATAAATGAACCAAACAGTTTTACAAATACAAGTAATTATCAATCATATAGTTTAAATGAAACAAATGAAAATATTAATCCATTTTATCAAACAGAATTAAAAACAAGTACACATAAACATCGTCATAAAAAAAGCAGAAGAATTAAAAAACAAGTTATGCAACACCCAAGGACGTCTAAAGAAATTTTGCAATTAAATGAAAAATTAATTATTAATCAAAATAAT…	Main chromosome	complement(524556..525617)
	S1MS19_12800	Anthrax toxin	MEIYINKNVEKCENNGVLEKHFQGFVKTAQEENVVIILKPVNPITKYLLPQKYPTKSSSIKNKSSDWGIQSGFIISLDELTFLSKIGLKDNETQTEKIDLLCKKFSIKLNKNNKDSKINPVSLKLKNNETILKITNEHVFFLLVNMEKIGIIDAEFFLDKIFVKCCQPKNKKNEIVLYLEKEKNNNMYNVYYIFALDDENNIKNLNNRDLKEIIEIEKNNLIYFPISIICQEISKEKNQ	ATGGAAATTTATATTAATAAAAATGTTGAAAAATGTGAAAATAATGGAGTTTTAGAGAAACACTTTCAAGGTTTTGTTAAAACTGCTCAAGAAGAAAATGTAGTTATTATTTTAAAACCCGTTAATCCAATTACTAAATATTTGTTACCACAAAAATATCCAACAAAATCATCAAGTATTAAAAATAAAAGTTCTGATTGAGGTATACAATCTGGCTTTATAATTTCTTTAGATGAGTTAACATTTTTAAGTAAGATAGGATTAAAAGATAATGAAACACAAACTGAAAAAATAGATCTTCTTTGTAAGAAATTTTCAATAAAATTAAATAAAAATAATAAAGATAGTAAAATAAATCCTGTTTCTTTAAAATTAAAAAATAATGAAACTATTTTAAAA…	Main chromosome	872183..872902
	S1MS19_14930	ANK	MFEWVREIFGINININNKEAKMIDAIKNKKLDAVNKILKYDINIDYIDRTGYTPLMWAAEKGYLEIVNVLLEHNANINYISVNGNTALILAAKKKYTKIVNLLLEHNANVSCEDQFGNTALILITENGNLEIVKTLLTLNVNVNHENRYGETALLVAAKNGYTEIVNDLLANGTNINHVSINGNTALISAIKSNYLEIANALLTNYPNVNRKNMFGYTPLMWAARNGHLEIVRTLLELGANVNCINENGYTPLMWAARNGHLEVVNLLLNKGANVYSITKICGYTALIAAAGRGHLEVVNTLIKNGANVNHVTIDGLSALMWAAEKGHLEVVNTLIKNGANVNHENIIKETALIVAAKNGHLDIVKTLLINSANVNFINEKGCNALMWTAKNGHLDIVK…	ATGTTTGAGTGAGTCAGAGAAATATTTGGAATAAATATAAATATTAATAACAAAGAAGCAAAAATGATAGATGCTATTAAAAATAAAAAGTTAGATGCAGTTAATAAAATATTAAAATATGATATTAATATTGATTATATTGATAGAACTGGTTATACGCCTTTAATGTGGGCGGCTGAAAAAGGTTATCTAGAAATAGTTAATGTTTTATTAGAACATAATGCTAATATTAATTACATATCTGTAAATGGTAATACCGCTTTAATCTTAGCTGCTAAAAAAAAATATACAAAAATAGTTAATCTGTTATTAGAACATAATGCTAATGTTAGTTGTGAGGATCAATTCGGTAATACTGCTTTAATTTTAATTACTGAAAATGGAAATTTGGAAATAGTT…	Main chromosome	complement(1052173..1054143)
	S1MS19_16350	RIP	MKYFNPNYWFKLWLLSAPLFNDETKGINAMSINNNKKIKSWASKNTTNISLLENQELTLSNNQTTLLNLPLWNSNLTTHNQHNQKSRNRYKRRPIPPSKEIFQLSEKIIINQNNPNQYRNSFQSILESLTNNNILRIVFDDSENRNWGENSRVFSLNSQNYGYFRLPVQIIQEQNGQSNQINLELVLSTDALYIQGFIINHHDTGAHTSNIETYYYFNPDLGTPSGRYNPQLREVTGITNSVMLSQIGNAYRHLIPTENNNINWETIYNSFLRLTHDINANIERPLGNLARALGQVIFVTA	ATGAAATATTTTAATCCAAATTATTGATTTAAATTGTGATTATTAAGTGCACCATTATTTAATGATGAAACTAAAGGCATTAATGCTATGTCAATTAATAATAATAAAAAGATTAAAAGTTGAGCTAGCAAAAATACTACTAATATATCATTATTAGAAAATCAAGAATTAACTTTATCAAATAATCAAACAACTTTATTAAATTTACCATTATGAAATAGTAATTTAACTACACATAATCAACATAATCAAAAAAGTAGAAACAGATATAAAAGACGACCAATTCCACCATCAAAAGAAATTTTTCAATTAAGCGAAAAAATAATTATTAATCAAAATAACCCTAATCAATACAGAAATAGTTTTCAATCAATTCTTGAATCATTAACAAATAATAAT…	Main chromosome	1146384..1147289
	S1MS19_21680	RIP	MDRQPATVRDNTVPLLTQIQVMQTRQLTGISPDYRDMIPKQNNNINWESIFDYFFRLTNDIDVQTELPLGNLARSLGQVIFITEEAMRFPDIYARIVTHLIRRNENINLERNQENEIYRILVSWRERSRNEVLQESLIQAVNNPNWNGFSMADLTRELNSPTIQILLGYINFRLINHRHIP	ATGGATAGACAACCTGCTACTGTTAGAGATAATACAGTTCCTCTTTTAACACAAATTCAAGTAATGCAAACTAGACAGTTAACTGGAATTAGTCCAGATTATAGAGATATGATTCCAAAACAAAATAACAATATTAATTGAGAAAGTATTTTTGATTATTTTTTCAGATTAACTAACGATATTGATGTTCAAACAGAATTACCTTTAGGAAATTTAGCTAGATCTTTAGGGCAAGTTATTTTTATAACTGAAGAAGCAATGAGATTTCCAGATATTTATGCTCGTATTGTAACACATTTAATTAGAAGAAATGAAAATATTAATTTAGAACGTAATCAAGAAAATGAAATTTATAGAATTTTAGTTAGTTGAAGGGAAAGATCAAGAAATGAAGTACTT…	Plasmid	30851..31396
	S1MS19_22150	HMG	MSNKIKRPMNAYMLFSKEKRAEIIQQKPELKSKVAEVAKLIGNHWKEMTNEEKSKYVKMAEENKKIYESENQK	ATGTCAAATAAAATTAAAAGACCAATGAACGCTTATATGCTTTTTAGTAAGGAAAAAAGAGCAGAGATTATTCAACAAAAACCAGAACTTAAATCTAAAGTTGCAGAAGTTGCCAAATTGATTGGTAATCATTGAAAAGAAATGACAAACGAAGAAAAATCTAAATATGTAAAAATGGCAGAAGAAAACAAGAAAATATATGAAAGTGAAAATCAAAAATAA	Plasmid	complement(57971..58192)
	S1MS19_22200	RIP-like	MKYFSLSYWFKLWVLSAPLFNDKTQGINAKSIDNNQKIKDWASNNTNLQSINQYMAFTNSSTNYQPYNLNQQVPNQNIDPFYQTELETSTHKHRHEKSRIIKRGANSDRENAIEFKQDIFGGYINGEIYASFTPKFWEEVSYLKITSNNKEKFIQSFKNKVTSGVWKDYRLEGVNDPSYKAMLGLGSSIWDNWININNVWQKSSKNKMIRVEIKTWYQSGDRQFSFLNSHIRGDSVILSNPYLETLKRDFPDYDNAETVNLGNILMTYSDSIVKETLKRKYRNFDINQISIVNNENFSHLCQCFKFKIRVNGDSKHYSYGDLKPTFSYITTSKLNELSNIIANNPKAKQWIEHINEWSSSLSQTNYQIPSSQNQQVYVSKSGYTLEELRNNKYNFDFQQ…	ATGAAATATTTTAGTCTAAGTTATTGATTTAAATTGTGAGTACTAAGCGCTCCACTTTTTAATGATAAAACACAAGGTATTAATGCTAAATCAATTGATAATAATCAAAAGATTAAAGATTGAGCTAGCAACAATACTAATTTACAATCAATAAACCAATATATGGCTTTTACAAATTCAAGTACTAATTATCAACCATATAACTTAAATCAACAAGTACCAAACCAAAATATTGACCCTTTTTATCAAACAGAACTAGAAACAAGTACTCATAAACATCGACACGAAAAGAGTAGAATAATTAAAAGGGGTGCGAATAGTGATAGAGAAAATGCTATTGAATTTAAACAAGATATATTTGGTGGTTATATAAATGGAGAAATTTATGCTTCATTTACG…	Plasmid	complement(59812..61494)
	S1MS19_22240	RIP-like	MKYFSLSYWFKLWVLSAPLFNDKTQGINAKSIDNNQKIKDWASNNTNLQSINQYMAFTNSSTNYQPYNLSQTTNETKIITNSDQNKKRVKRCSERDRDCYLRESAQLTIKLSMDWAEQNNQRETNYINSLDPRISFLGSDMKQIGVLWLDTAVNRIKFYPKTYYDGTNGRNSNEQIFGTYKNIFIRDKNDNLIRHITFNTDNFMGSVLDDHNLNSKKVPNDGLDYEDGYTIEITSSPADTTLFKRDECCNWYWNNSKNEHTEKLVIINNWLWHNNYYQEKYFSLLVDWKNKVKNGRNDSYEWILQHLFDYKHVMQTIQNTIAIDNLKTEISQIYNKISQLETQIRNLQNKSINGLSACSSTAGAINNINGALKVASTAFSFIPVFGQGISAVISLTSSA…	ATGAAATATTTTAGTCTAAGTTATTGATTTAAATTGTGAGTACTAAGCGCTCCACTTTTTAATGATAAAACACAAGGTATTAATGCTAAATCAATTGATAATAATCAAAAGATTAAAGATTGAGCTAGCAACAATACTAATTTACAATCAATAAACCAATATATGGCTTTTACAAATTCAAGTACTAATTATCAACCATATAATTTAAGTCAAACAACAAATGAAACAAAAATAATAACAAATTCAGATCAAAATAAAAAAAGAGTAAAAAGATGTAGTGAAAGAGATAGAGATTGTTATCTAAGAGAAAGTGCACAACTAACAATAAAGTTATCAATGGACTGAGCAGAACAAAACAATCAAAGAGAAACTAACTATATAAATAGTTTAGACCCAAGA…	Plasmid	62984..64345
	S1MS19_22420	RIP-like	MRSMKTLLRLLGAVSLTTVAASSVVACGTEPEPKINVDVAKLLNWYDAQGNTLIKQIIGYNNSKVLSIIADNSKINTANLFKDKLLIQGSAADKFKAKNSEATKLLSEFGFKTGSDSKDYSDADVASITKLIAKVTNNNPGKIEESGTTDFKVSDGISQVNIMDKDEDNAKILKSYTIKTLKNDTLSLPILMSNVVNTTTLDLSKEKGYVQGGNVLTSLPWKKDDMKKSYGDYVNCFKSFKEELIWTSDSFGQKPITTYPTTGNAYLTIKFGNVKVINVLACGEPYA	ATGAGAAGTATGAAAACATTACTAAGATTATTAGGGGCAGTTAGTTTAACTACAGTTGCAGCAAGTTCAGTTGTTGCATGTGGAACTGAACCTGAACCAAAAATAAATGTTGATGTTGCAAAATTATTAAATTGATATGATGCACAAGGAAATACTTTAATTAAACAAATTATTGGTTATAATAATTCTAAAGTTTTATCAATTATTGCTGATAATTCAAAGATAAATACTGCTAATCTTTTTAAAGATAAATTGTTAATTCAAGGTTCTGCTGCAGATAAGTTTAAAGCAAAAAATTCTGAAGCTACAAAATTATTATCTGAATTTGGTTTCAAAACTGGTAGTGACAGTAAAGATTATTCAGATGCTGATGTTGCGTCTATTACTAAATTAATTGCC…	Plasmid	75835..76698
S1Ms20 [clade I, RMP]	sApS1Ms20_00390	ANK	MKKIIQAIMNNNLEKVKLLVRNGVSINYVIKDGFTILMLTIKNNDLEIVKHLIDNNEIFIK	ATGAAAAAAATAATACAAGCCATTATGAATAATAACTTAGAAAAAGTTAAATTATTAGTTAGGAATGGTGTTAGTATAAATTATGTAATTAAAGATGGTTTCACTATTTTGATGTTAACTATCAAAAATAATGATTTAGAGATAGTCAAGCATTTAATAGATAATAATGAAATCTTTATCAAGTAA	Main chromosome	33615..33800
	sApS1Ms20_01210	ANK	MVQKLLKIQNIDVNFIFHGLSPLHFAIFQNNLEIVKELLNHSKIEINKRDNLFFSTPLSKAASKGNLEIVKLLLEKDNSSINYLDKWYRSPLHYASRNGYLEIVKLLLNNDSDVNAKDKDFRESEYYKGVDKHVNNKSEEKIKNKIIYYYGNTPLHFAISYNQQIIVKELLNNPNSKNKIDVNIKNEYDYTPLHVATKEGNLEIVKELLNHPEIDLNIQDNDGNTPLHLFFEDEQNLQDLENENIWQYIKNQIINKVNNFNLYKKDIFKLLIENGADVNIQDNKGISSILHKAIFNENLEIVKELLNHPEIDLNIQDNDGNTPLHFALFKNNLEIVQELIKHKNIDYQKTNKKGEKPINLFCCSKCKNEDIKNILELKSKIQITEKLLEDKSKLIQKQI…	ATGGTGCAAAAATTATTAAAAATACAAAATATTGATGTAAATTTTATTTTTCATGGTTTATCTCCTTTACATTTTGCAATATTTCAAAATAATTTAGAGATTGTTAAAGAATTATTAAATCATTCAAAAATCGAAATTAATAAAAGAGATAATTTATTTTTTAGTACACCTTTAAGTAAAGCTGCAAGTAAAGGAAATTTAGAAATAGTAAAATTATTACTTGAAAAAGATAATTCTAGTATAAATTATCTTGACAAATGATATAGATCACCTTTGCATTATGCAAGTAGAAATGGATATCTAGAAATAGTTAAGTTGTTACTTAATAATGATTCTGATGTAAATGCGAAAGATAAAGATTTTAGAGAATCAGAATATTATAAAGGTGTTGATAAACAC…	Main chromosome	complement(81860..83215)
	sApS1Ms20_01230	RIP	MLKVKKNENSNLGFDKLLIEELKIYQELIKNKGYDQFIKIIKNQKFDIFNEIKQKIVDPENKFLLKEIKEQVINKIDWNIEKKENQFNDLRLIIDLENFYVQGFINKDKTYFYYDENKNIDIIIPEIRKIGIKNCFPLNLKVTYDDNLNIKMSKEYLNKAIDNLKNIKLQEKNEFNTEIKKDLIALVFAISKAMRFKMNIEDFTDNENYSNEINDLKLIKNILSCVQEVINDDQKTIKWKECKEQLNNWSKVSKKCFDFRNQIYNQLLTIKKVNDFFIKKKMKF	GTGTTAAAAGTTAAAAAAAATGAAAATAGTAATTTAGGCTTTGATAAGTTATTAATAGAAGAATTGAAAATTTATCAAGAATTAATTAAAAATAAAGGTTATGATCAATTTATAAAAATTATTAAAAATCAAAAATTTGATATTTTTAATGAAATTAAACAAAAAATTGTAGATCCTGAAAATAAGTTTTTATTAAAAGAAATTAAAGAACAAGTTATAAATAAAATTGATTGAAATATAGAAAAAAAAGAAAATCAATTCAATGATTTAAGACTAATAATTGATTTAGAAAACTTTTATGTACAAGGTTTTATAAATAAAGATAAAACTTATTTTTATTATGATGAAAATAAAAATATTGACATAATAATTCCAGAAATTAGAAAAATTGGTATTAAA…	Main chromosome	complement(83658..84512)
	sApS1Ms20_03720	OTU	MIKMNNEYINKTFFNRYIEKCFGNHQLLNPTQNETIEDLDIYRQILIDWENTIEEELGFKIIFENGKFKEKLINKYKDEKKEEIRTKYFLKRKEVLKFIFSPIIIKKINNSQTWDLILEEDDLRDFYHYILNINDKRMVLNEEIELIKSINFENSFAIYESIIKNIKKLKYLILPLDLQTDENLKFNRLKTITDCSGPWFNSFEATKKTYGKNNNQTWAELLTEMSDEIINYENKLFKSFEISVDDLNNSKMNQNLKLKNLKNVPKDGNCLFWAIIFAYLEPVKKDQYQLQKRHKNLFGADTEYNFILEKVDFAFWKYIKNKNMLLLFRNKVIDYIQENIKTNRGDNKATFESSVLGSEINNKLNHNININKEEQIRKTLKEMRKDGTWGGSIEIEAIC…	ATGATAAAAATGAACAATGAATATATAAATAAAACATTTTTCAATAGATATATTGAAAAATGTTTCGGTAATCATCAATTACTAAATCCTACACAAAATGAAACAATTGAAGATTTGGATATTTATAGACAAATTTTAATAGATTGAGAAAATACAATTGAAGAAGAATTAGGTTTTAAAATTATTTTTGAAAATGGTAAATTTAAAGAAAAATTAATAAATAAATATAAAGATGAAAAAAAAGAAGAAATTAGGACAAAATATTTTTTAAAAAGAAAAGAAGTTTTGAAATTTATATTCTCACCTATTATTATTAAAAAGATTAATAATAGTCAAACATGAGATTTAATATTAGAAGAAGATGATTTAAGAGATTTTTATCATTATATATTAAATATT…	Main chromosome	256439..258154
	sApS1Ms20_06530	Hemolysin	MDSNWYIYLIILLVLLFLSGFYSSAETSLTSLNVIRIKSIGKLRSKKSRRANIVFKLVKNYNVTLTTILLGNTVINVGIGTLSTILFIDSFHVSPTYGPLISTLVSAIVVLIIGEIIPKSVAKLHPETIALNYAYILYILNIIFYPITFIVTLFQFKSKKPTSSEQELIELISIIEREGVLEKAERDLIESAIKFDEKSVFQAMHPKSKIKYIYDDTPPKVIKHLYLEEKYSRIPVLDNVNQNVIGILNIKEFIINMLENENPDLLQLMLPAIFISKRTKLNEALEILQTERMHIAIVCNNKDKKDFNGIITLEDILEELVGEIYDETDEIGLIQEIGTHKFRVDGSSKLEVLFKRYLKRKPPNYNKQTVQEWYMFKTKVKKVRKNSPLLKFRNFSFKV…	ATGGACAGTAATTGGTATATTTATTTAATAATATTGCTAGTTTTATTATTTTTAAGCGGTTTTTATTCATCTGCTGAAACATCATTAACTTCTTTAAATGTTATAAGAATTAAATCTATTGGTAAATTACGTAGTAAGAAAAGTCGTCGTGCTAATATTGTATTTAAGTTAGTTAAAAATTATAATGTAACTTTAACAACAATTTTACTTGGTAACACAGTAATTAATGTTGGAATTGGTACTTTAAGTACCATATTATTTATTGATTCTTTTCATGTTTCTCCTACTTATGGTCCTTTAATATCAACTTTAGTTTCGGCGATTGTTGTTTTAATTATTGGTGAAATTATACCTAAAAGTGTTGCAAAATTACATCCTGAGACAATAGCTTTAAATTAT…	Main chromosome	456865..458139
	sApS1Ms20_07130	ANK	MLEIIENCKYFNINTPIDEYNNTTLHRTIRSNNKKIIRTLLLKNENGDLEINFDIKNKNNEKPFKFEDMIIDWLHQLPRNQIQMMIIDFLITNECNYNNYITREGLTWWTLVIKYNLKEVTNYLVNSVLTDIKKIDSNPFKNKNYLFDNEIKEEVDRATYNWIKQFTNSGSFKTKDNRSVEENELIKLRKELKQLRMENDILKQAALIIGRK	ATGTTAGAAATAATAGAAAATTGCAAATATTTTAATATTAATACACCTATTGATGAGTATAATAACACTACATTACATAGAACAATTAGAAGTAATAATAAAAAAATTATAAGAACACTATTATTAAAAAATGAAAATGGTGATTTAGAAATTAATTTTGATATTAAAAATAAAAATAATGAAAAACCTTTTAAATTTGAAGATATGATAATTGATTGATTACATCAATTACCAAGAAATCAAATTCAAATGATGATTATTGATTTTTTAATAACAAATGAATGTAATTATAATAATTATATAACTAGAGAAGGATTAACTTGATGAACTTTAGTTATTAAATATAACTTAAAAGAAGTTACTAATTATTTGGTTAATAGTGTATTAACTGATATTAAA…	Main chromosome	500027..500665
	sApS1Ms20_07470	RIP	MKYFSPSYWFKLWVLSATLFNDKTIGINVKSIDNKKIKDWVSNNTSLESINEPNSFTNTSNYQSYSLNETNENINPFYQTELKTSTHKHRHKKSRRIKKQVMQHPRTSKEILQLNEKLIINQNNRREYQTSFQIIINELVDRGVLRRIRDLNLLVNPDFISEDNTILALNSESNYGYFRLPVEIRGEQNGQSFSRNLELVLRTDNLYVEGLMVNNNYYHFDFSNIDNRRQPAAVRDGSVPHLTRIDRTNNINLSNIRPDYIDLLPDELSHRIYWTDIYQAFLEISNIESISLYDNIRYSLGRVIVITAESLRFWSLHTHIIQQLINNNDGYIVLQRNIENPIYS	ATGAAATATTTTAGTCCAAGTTATTGATTTAAATTATGAGTATTATCTGCAACATTATTTAATGATAAAACTATAGGTATTAATGTTAAGTCAATTGATAATAAAAAGATTAAAGATTGAGTTAGTAACAATACTAGTTTAGAATCAATAAATGAACCAAACAGTTTTACAAATACAAGTAATTATCAATCATATAGTTTAAATGAAACAAATGAAAATATTAATCCATTTTATCAAACAGAATTAAAAACAAGTACACATAAACATCGTCATAAAAAAAGCAGAAGAATTAAAAAACAAGTTATGCAACACCCAAGGACGTCTAAAGAAATTTTGCAATTAAATGAAAAATTAATTATTAATCAAAATAATCGAAGAGAATATCAAACTAGTTTTCAA…	Main chromosome	complement(524556..525590)
	sApS1Ms20_12810	Anthrax toxin	MEIYINKNVEKCENNGVLEKHFQGFVKTAQEENVVIILKPVNPITKYLLPQKYPTKSSSIKNKSSDWGIQSGFIISLDELTFLSKIGLKDNETQTEKIDLLCKKFSIKLNKNNKDSKINPVSLKLKNNETILKITNEHVFFLLVNMEKIGIIDAEFFLDKIFVKCCQPKNKKNEIVLYLEKEKNNNMYNVYYIFALDDENNIKNLNNRDLKEIIEIEKNNLIYFPISIICQEISKEKNQ	ATGGAAATTTATATTAATAAAAATGTTGAAAAATGTGAAAATAATGGAGTTTTAGAGAAACACTTTCAAGGTTTTGTTAAAACTGCTCAAGAAGAAAATGTAGTTATTATTTTAAAACCCGTTAATCCAATTACTAAATATTTGTTACCACAAAAATATCCAACAAAATCATCAAGTATTAAAAATAAAAGTTCTGATTGAGGTATACAATCTGGCTTTATAATTTCTTTAGATGAGTTAACATTTTTAAGTAAGATAGGATTAAAAGATAATGAAACACAAACTGAAAAAATAGATCTTCTTTGTAAGAAATTTTCAATAAAATTAAATAAAAATAATAAAGATAGTAAAATAAATCCTGTTTCTTTAAAATTAAAAAATAATGAAACTATTTTAAAA…	Main chromosome	872181..872900
	sApS1Ms20_14950	ANK	MFEWVREIFGINININNKEAKMIDAIKNKKLDAVNKILKYDINIDYIDRTGYTPLMWAAEKGYLEIVNVLLEHNANINYISVNGNTALILAAKKKYTKIVNLLLEHNANVSCEDQFGNTALILITENGNLEIVKTLLTLNVNVNHENRYGETALLVAAKNGYTEIVNDLLANGTNINHVSINGNTALISAIKSNYLEIANALLTNYPNVNRKNMFGYTPLMWAARNGHLEIVRTLLELGANVNCINENGYTPLMWAARNGHLEVVNLLLNKGANVYSITKICGYTALIAAAGRGHLEVVNTLIKNGANVNHVTIDGLSALMWAAEKGHLEVVNTLIKNGANVNHENIIKETALIVAAKNGHLDIVKTLLINSANVNFINEKGCNALMWTAKNGHLDIVK…	ATGTTTGAGTGAGTCAGAGAAATATTTGGAATAAATATAAATATTAATAACAAAGAAGCAAAAATGATAGATGCTATTAAAAATAAAAAGTTAGATGCAGTTAATAAAATATTAAAATATGATATTAATATTGATTATATTGATAGAACTGGTTATACGCCTTTAATGTGGGCGGCTGAAAAAGGTTATCTAGAAATAGTTAATGTTTTATTAGAACATAATGCTAATATTAATTACATATCTGTAAATGGTAATACCGCTTTAATCTTAGCTGCTAAAAAAAAATATACAAAAATAGTTAATCTGTTATTAGAACATAATGCTAATGTTAGTTGTGAGGATCAATTCGGTAATACTGCTTTAATTTTAATTACTGAAAATGGAAATTTGGAAATAGTT…	Main chromosome	complement(1052171..1054141)
	sApS1Ms20_16370	RIP	MKYFNPNYWFKLWLLSAPLFNDETKGINAMSINNNKKIKSWASKNTTNISLLENQELTLSNNQTTLLNLPLWNSNLTTHNQHNQKSRNRYKRRPIPPSKEIFQLSEKIIINQNNPNQYRNSFQSILESLTNNNILRIVFDDSENRNWGENSRVFSLNSQNYGYFRLPVQIIQEQNGQSNQINLELVLSTDALYIQGFIINHHDTGAHTSNIETYYYFNPDLGTPSGRYNPQLREVTGITNSVMLSQIGNAYRHLIPTENNNINWETIYNSFLRLTHDINANIERPLGNLARALGQVIFVTA	ATGAAATATTTTAATCCAAATTATTGATTTAAATTGTGATTATTAAGTGCACCATTATTTAATGATGAAACTAAAGGCATTAATGCTATGTCAATTAATAATAATAAAAAGATTAAAAGTTGAGCTAGCAAAAATACTACTAATATATCATTATTAGAAAATCAAGAATTAACTTTATCAAATAATCAAACAACTTTATTAAATTTACCATTATGAAATAGTAATTTAACTACACATAATCAACATAATCAAAAAAGTAGAAACAGATATAAAAGACGACCAATTCCACCATCAAAAGAAATTTTTCAATTAAGCGAAAAAATAATTATTAATCAAAATAACCCTAATCAATACAGAAATAGTTTTCAATCAATTCTTGAATCATTAACAAATAATAAT…	Main chromosome	1146382..1147287
	sApS1Ms20_21660	RIP	MDRQPATVRDNTVPLLTQIQVMQTRQLTGISPDYRDMIPKQNNNINWESIFDYFFRLTNDIDVQTELPLGNLARSLGQVIFITEEAMRFPDIYARIVTHLIRRNENINLERNQENEIYRILVSWRERSRNEVLQESLIQAVNNPNWNGFSMADLTRELNSPTIQILLGYINFRLINHRHIP	ATGGATAGACAACCTGCTACTGTTAGAGATAATACAGTTCCTCTTTTAACACAAATTCAAGTAATGCAAACTAGACAGTTAACTGGAATTAGTCCAGATTATAGAGATATGATTCCAAAACAAAATAACAATATTAATTGAGAAAGTATTTTTGATTATTTTTTCAGATTAACTAACGATATTGATGTTCAAACAGAATTACCTTTAGGAAATTTAGCTAGATCTTTAGGGCAAGTTATTTTTATAACTGAAGAAGCAATGAGATTTCCAGATATTTATGCTCGTATTGTAACACATTTAATTAGAAGAAATGAAAATATTAATTTAGAACGTAATCAAGAAAATGAAATTTATAGAATTTTAGTTAGTTGAAGGGAAAGATCAAGAAATGAAGTACTT…	Plasmid	30851..31396
	sApS1Ms20_22180	HMG	MSNKIKRPMNAYMLFSKEKRAEIIQQKPELKSKVAEVAKLIGNHWKEMTNEEKSKYVKMAEENKKIYESENQK	ATGTCAAATAAAATTAAAAGACCAATGAACGCTTATATGCTTTTTAGTAAGGAAAAAAGAGCAGAGATTATTCAACAAAAACCAGAACTTAAATCTAAAGTTGCAGAAGTTGCCAAATTGATTGGTAATCATTGAAAAGAAATGACAAACGAAGAAAAATCTAAATATGTAAAAATGGCAGAAGAAAACAAGAAAATATATGAAAGTGAAAATCAAAAATAA	Plasmid	complement(60447..60668)
	sApS1Ms20_22230	RIP-like	MKYFSLSYWFKLWVLSAPLFNDKTQGINAKSIDNNQKIKDWASNNTNLQSINQYMAFTNSSTNYQPYNLNQQVPNQNIDPFYQTELETSTHKHRHEKSRIIKRGANSDRENAIEFKQDIFGGYINGEIYASFTPKFWEEVSYLKITSNNKEKFIQSFKNKVTSGVWKDYRLEGVNDPSYKAMLGLGSSIWDNWININNVWQKSSKNKMIRVEIKTWYQSGDRQFSFLNSHIRGDSVILSNPYLETLKRDFPDYDNAETVNLGNILMTYSDSIVKETLKRKYRNFDINQISIVNNENFSHLCQCFKFKIRVNGDSKHYSYGDLKPTFSYITTSKLNELSNIIANNPKAKQWIEHINEWSSSLSQTNYQIPSSQNQQVYVSKSGYTLEELRNNKYNFDFQQ…	ATGAAATATTTTAGTCTAAGTTATTGATTTAAATTGTGAGTACTAAGCGCTCCACTTTTTAATGATAAAACACAAGGTATTAATGCTAAATCAATTGATAATAATCAAAAGATTAAAGATTGAGCTAGCAACAATACTAATTTACAATCAATAAACCAATATATGGCTTTTACAAATTCAAGTACTAATTATCAACCATATAACTTAAATCAACAAGTACCAAACCAAAATATTGACCCTTTTTATCAAACAGAACTAGAAACAAGTACTCATAAACATCGACACGAAAAGAGTAGAATAATTAAAAGGGGTGCGAATAGTGATAGAGAAAATGCTATTGAATTTAAACAAGATATATTTGGTGGTTATATAAATGGAGAAATTTATGCTTCATTTACG…	Plasmid	complement(62288..63970)
	sApS1Ms20_22270	RIP-like	MKYFSLSYWFKLWVLSAPLFNDKTQGINAKSIDNNQKIKDWASNNTNLQSINQYMAFTNSSTNYQPYNLSQTTNETKIITNSDQNKKRVKRCSERDRDCYLRESAQLTIKLSMDWAEQNNQRETNYINSLDPRISFLGSDMKQIGVLWLDTAVNRIKFYPKTYYDGTNGRNSNEQIFGTYKNIFIRDKNDNLIRHITFNTDNFMGSVLDDHNLNSKKVPNDGLDYEDGYTIEITSSPADTTLFKRDECCNWYWNNSKNEHTEKLVIINNWLWHNNYYQEKYFSLLVDWKNKVKNGRNDSYEWILQHLFDYKHVMQTIQNTIAIDNLKTEISQIYNKISQLETQIRNLQNKSINGLSACSSTAGAINNINGALKVASTAFSFIPVFGQGISAVISLTSSA…	ATGAAATATTTTAGTCTAAGTTATTGATTTAAATTGTGAGTACTAAGCGCTCCACTTTTTAATGATAAAACACAAGGTATTAATGCTAAATCAATTGATAATAATCAAAAGATTAAAGATTGAGCTAGCAACAATACTAATTTACAATCAATAAACCAATATATGGCTTTTACAAATTCAAGTACTAATTATCAACCATATAATTTAAGTCAAACAACAAATGAAACAAAAATAATAACAAATTCAGATCAAAATAAAAAAAGAGTAAAAAGATGTAGTGAAAGAGATAGAGATTGTTATCTAAGAGAAAGTGCACAACTAACAATAAAGTTATCAATGGACTGAGCAGAACAAAACAATCAAAGAGAAACTAACTATATAAATAGTTTAGACCCAAGA…	Plasmid	65460..66821
	sApS1Ms20_22480	RIP-like	MRSMKTLLRLLGAVSLTTVAASSVVACGTEPEPKINVDVAKLLNWYDAQGNTLIKQIIGYNNSKVLSIIADNSKINTANLFKDKLLIQGSAADKFKAKNSEATKLLSEFGFKTGSDSKDYSDADVASITKLIAKVTNNNPGKIEESGTTDFKVSDGISQVNIMDKDEDNAKILKSYTIKTLKNDTLSLPILMSNVVNTTTLDLSKEKGYVQGGNVLTSLPWKKDDMKKSYGDYVNCFKSFKEELIWTSDSFGQKPITTYPTTGNAYLTIKFGNVKVINVLACGEPYA	ATGAGAAGTATGAAAACATTACTAAGATTATTAGGGGCAGTTAGTTTAACTACAGTTGCAGCAAGTTCAGTTGTTGCATGTGGAACTGAACCTGAACCAAAAATAAATGTTGATGTTGCAAAATTATTAAATTGATATGATGCACAAGGAAATACTTTAATTAAACAAATTATTGGTTATAATAATTCTAAAGTTTTATCAATTATTGCTGATAATTCAAAGATAAATACTGCTAATCTTTTTAAAGATAAATTGTTAATTCAAGGTTCTGCTGCAGATAAGTTTAAAGCAAAAAATTCTGAAGCTACAAAATTATTATCTGAATTTGGTTTCAAAACTGGTAGTGACAGTAAAGATTATTCAGATGCTGATGTTGCGTCTATTACTAAATTAATTGCC…	Plasmid	79921..80784
S9Ms31 [clade II, RMP]	sApS9Ms31_00510	RIP	MALNPESNYGYFRLPVAIRWQQNTQSIENNLELVLRTDNLYLQGFIVNNNYYHFDFRNINMNMQPQAVRDGSIPLLERIEGIQNNTVLNGISPDYRDMIRENDENIYWSNIFGSFFQLINRMNYNFNEQGILIEGALGNLARSLGDVILVTAESLRFWSLHTHIIQQLVNNNQYITLGRNNRNPIYNTLVNWSEESRTQSLIIDLLSTPNDRRPNPNSNQESRNILTEFGYLRRRDDENFVNFLSRILILPINQLTNILAHSNIRIILSYFIKPNLNNCNRRQARQITNNNYWHEKFCDLKPQIDKIQGKITTIKILDEKVGGKGLNLKAGDIYIGTDNGVYLIHGERIDKIEELNFPVENIILDNNGNAYVTNNMGIIYTFTKYYGFDNRWGIRKTGT…	TTGGCTTTAAATCCTGAATCAAATTATGGTTATTTTAGATTACCAGTTGCAATTCGATGACAACAAAATACACAAAGTATTGAAAATAATTTAGAATTAGTTTTAAGAACAGATAATTTATATCTTCAAGGATTTATAGTTAATAATAATTATTATCATTTTGATTTTAGAAATATCAATATGAATATGCAACCACAAGCTGTTAGAGATGGTTCAATTCCTCTTTTAGAACGAATTGAAGGAATACAAAATAATACAGTGTTAAATGGAATTAGTCCAGATTACAGGGATATGATACGTGAAAACGATGAAAATATTTATTGAAGTAATATTTTTGGTTCTTTTTTTCAATTGATAAATCGTATGAATTATAATTTTAATGAGCAAGGAATTTTGATA…	Main chromosome	complement(41721..43652)
	sApS9Ms31_00650	ANK	MNNNLEKVKLLVRNGVSINYVIKDGFTILMLTIKNNDLEIVKYLIDNNEIFIK	ATGAATAATAACTTAGAAAAAGTTAAATTATTAGTTAGGAATGGTGTTAGTATAAATTATGTAATTAAAGATGGTTTCACTATTTTGATGTTAACTATCAAAAATAATGATTTAGAGATAGTCAAGTATTTAATAGATAATAATGAAATCTTTATCAAGTAA	Main chromosome	53480..53641
	sApS9Ms31_00800	ANK	MEALKVLLASGAAVNYEVQDGNTSLMLAAENGRIEIFNILLL	TTGGAAGCACTTAAAGTTTTATTGGCAAGTGGTGCTGCTGTTAATTATGAAGTTCAAGATGGTAATACGTCTTTAATGTTAGCTGCTGAAAATGGAAGAATTGAAATTTTTAATATTTTATTATTATAA	Main chromosome	64475..64603
	sApS9Ms31_00810	ANK	MDDDNWLEKEESVIDSLEYLQNEIKKLNEKNNSNIEIFWQNEVINSLVFDELNYSLLHIAVINDLQKLVTYLINKWPIDVDYKDNSGNSAWNHACLLLQKEIALTIKNYDQLTIENKMFLKDFFSLS	GTGGATGATGATAATTGATTAGAAAAAGAAGAATCAGTAATAGATTCATTAGAATATTTGCAAAATGAAATTAAAAAATTAAATGAAAAAAATAATTCAAATATTGAAATTTTTTGACAAAATGAAGTTATTAATAGTTTAGTATTTGATGAACTAAATTATTCATTACTACATATAGCGGTAATAAATGATTTACAAAAATTAGTAACTTATTTAATTAATAAATGACCAATTGATGTTGATTATAAAGATAACTCAGGAAATTCAGCATGAAATCACGCTTGTTTACTATTACAAAAAGAAATTGCTTTGACAATTAAAAATTATGATCAGTTAACTATTGAAAATAAAATGTTTTTAAAAGATTTTTTTAGTTTATCATAA	Main chromosome	64768..65151
	sApS9Ms31_01070	Spiralin	MQMKNLLRLMGALSLTTVATTSVVACGDQVAKQDIKDVKVDDLKTAVDSEKTFDELNTNKEITDAVAAAIKKNN	ATGCAAATGAAAAATTTATTAAGACTTATGGGTGCATTAAGTCTAACAACAGTAGCTACTACTTCAGTTGTAGCTTGTGGTGACCAAGTTGCTAAGCAAGATATTAAAGATGTTAAAGTTGATGATCTTAAAACAGCAGTAGATAGTGAAAAAACTTTTGATGAATTAAATACTAATAAAGAGATTACTGATGCAGTTGCAGCAGCGATTAAAAAAAACAACTAA	Main chromosome	83702..83926
	sApS9Ms31_02980	RIP	MWVLSAPLFNDKTQGINAKSIDNKKIKDWVSKNTSLKSINQEINFTKSSNNYQPYSLNETNQNINPIYQTELETSTHKHRHKKNRNRHKRQPNPNRRAIFQLTEQLTIDSNNRQQYRNSFQSVLHSLVNNNILRVFFDNTENTNWGEINRIFTLNTQNYGYFRLPIVIRWQQNTQSIENNLELVLRTDNLYIQGFIVTERGYHIGEMSTYYHFNFENINPNMQPRAVQDGTVPHLINIDGMQNRQLTGISPDYIDMIPTQNNNINWNSIVNAFIVLTNDINVSEEHSLGNLARSLGQVVFMTAEAIRFPDIYARIVTHLVNKDENLEFNRRSEIYRILVSWSQRSRNNRLQQRLIESVDNINNRYWNGFTMLDLTKELNSPSVQVLLGYINFRLRNNGR…	TTGTGAGTATTATCTGCACCATTATTTAATGATAAAACACAAGGTATTAATGCTAAGTCAATTGATAATAAAAAGATTAAAGATTGAGTTAGTAAAAATACCAGTTTAAAATCAATAAATCAAGAAATTAATTTTACAAAATCAAGTAATAATTATCAACCATATAGTTTAAATGAAACAAATCAAAATATTAATCCAATTTATCAAACAGAACTAGAAACAAGTACACATAAACATCGTCATAAAAAAAATAGAAACAGACATAAAAGACAACCTAATCCAAATCGAAGAGCAATTTTTCAATTAACTGAACAATTAACTATTGATAGTAATAATCGCCAACAATATAGAAATAGTTTTCAATCAGTTCTTCACTCATTAGTAAATAATAATATATTA…	Main chromosome	215795..218092
	sApS9Ms31_04290	ANK	MKGALITAADYGHVEIVRFLIQNNTDINHINKNYDTSLLLATKKGHIKIVNLLITNGANVNYINKNDDTFLLLVAKQGHTEIVNLLITNGANINHKTKFGNTALTKAAKNGHLNVVDLLIANDADINQINLRGETALIRSQKQKHKKVEKILTKQCSLESNKNEINATNYNNKPSIKVTVLLY	ATGAAGGGTGCCTTAATAACTGCTGCTGATTATGGTCACGTTGAAATAGTTAGATTTTTAATCCAAAATAATACTGATATCAATCATATAAATAAAAATTATGATACATCTTTATTATTAGCTACCAAAAAAGGTCACATAAAAATAGTTAATCTTTTAATAACAAACGGCGCTAACGTTAATTATATAAACAAAAATGATGATACATTTTTATTATTAGTTGCTAAACAAGGTCACACAGAAATAGTTAATCTTTTAATAACAAACGGTGCTAACATTAATCATAAAACAAAATTTGGCAATACTGCTTTAACAAAAGCCGCTAAAAATGGCCATTTAAATGTAGTTGATTTATTAATAGCCAATGATGCTGACATTAATCAAATAAATTTACGTGGT…	Main chromosome	complement(316494..317045)
	sApS9Ms31_04890	RIP	MKYFNPSYWFKLWVLTAPLFNDKTQGINAKSIDNKKIKDWDNNNTTSLESINESNSFTNISNYQVYNLNETNQNINPIYQTDLETSKHKHRHKKSKRIKKQVTPNPRPSKEIFKLNEKLIINENNRIEYQTSFQTIINELVDRGVLTRIRDLNVLVNANFIFEDNTIFALNPESNYGYFRLPVAIRWQQNTQSIENNLELVLRTDNLYLQGFIVNNNYYHFDFRNINMNIQPQAVRDGSIPLLERIEGIQNNIVLNGISPDYRDMIRENDENIYWSNIFGSFFQLINRMDYNFNEQGILIEGALGNLARSLGDVILVTAESLRFWSLHTHIIQQLVNNNQYITLGRNNRNPIYNTLVNWSEESRTQSLIIDLLSTPNDRRPNPNSNQ	ATGAAATATTTTAATCCAAGTTATTGATTTAAATTATGAGTATTAACTGCACCATTATTTAATGATAAAACACAAGGTATTAATGCTAAGTCAATTGATAATAAAAAGATTAAAGATTGAGATAACAACAATACCACTAGTTTAGAATCAATAAATGAATCAAACAGTTTTACAAATATAAGTAATTATCAAGTATATAATTTAAACGAAACAAATCAAAATATTAATCCAATTTATCAAACAGATTTAGAAACAAGTAAACATAAACATCGACATAAAAAAAGTAAAAGAATTAAAAAACAAGTTACACCAAATCCAAGACCATCTAAAGAAATTTTTAAATTAAATGAAAAATTAATTATTAATGAAAATAATCGAATAGAATATCAAACTAGTTTT…	Main chromosome	360918..362081
	sApS9Ms31_05230	ANK	MNDKDINGEKIISVILNSVTSYQNITYFNYWDYIIKEEKISSEIKKSSNNLIEKNTNLNYTNQNGDSTLIVASHYYQLIDSIKILIENGANINHANQNGDTALTIIINNSLFYDKNIKNILENIFYQKYEEYITNKAKVEIIKYRPEFSNNSLFHDIKDNILIHLNTNNSVKNIKENLILIWLKIDKKKN	ATGAATGATAAAGATATTAATGGTGAAAAAATAATATCAGTTATTTTAAATTCTGTCACTTCATATCAAAATATTACATATTTTAATTATTGGGATTATATAATTAAAGAAGAAAAAATTAGTTCTGAAATAAAAAAAAGTAGCAATAATTTAATAGAAAAAAATACTAATCTAAATTATACAAACCAAAATGGTGATAGTACTTTAATAGTAGCAAGTCATTATTATCAACTTATAGATTCCATTAAAATTTTAATAGAAAATGGCGCTAATATCAATCACGCAAACCAAAATGGTGATACGGCTTTGACTATCATTATTAATAATAGTTTATTTTATGATAAAAACATAAAAAATATATTAGAAAACATATTTTATCAAAAGTATGAAGAATATATT…	Main chromosome	complement(387376..387948)
	sApS9Ms31_05350	ANK	MFEWVREIFGINININNKEAKMIDAIKNKKLDVVNKILKYDINIDYIDITGYTPLIWAAEKIYLEIVNVLLEHNANINYISVNGNTALILAAKKKYTKIVNLLLEHNANVSCEDQFGNTALIFITENGNLEIVKTLLTLNVNVNHENRYGETALLVAAKNGYTEIFNDLLENGTNINHVSINGNTALILAIKSNYLEIANALLTNYPNVNRKNMFGYTPLMWAARNGHLEIVRTLLELGANVNFINENGDTPLMWAARNGHLEVVNLLLNKGANVYSITKICGYTALIAATGRGHLEVVNTLIKNGANVNHVTIDGLSALMWAAEKCHLEIVNTLIKNGANVNHENIIEETALIVAVKNGHLDIVKTLLAHNANIDDLDVNGNTALLFGTKYNHWQIKK…	ATGTTTGAGTGAGTTAGAGAAATATTTGGAATAAATATAAATATTAATAACAAAGAAGCAAAAATGATAGATGCTATTAAAAATAAAAAGTTAGATGTAGTTAATAAAATATTAAAATATGATATTAATATTGATTATATTGATATAACTGGTTATACGCCTTTAATATGGGCCGCTGAAAAAATTTATCTAGAAATAGTTAATGTTTTATTAGAACATAATGCTAATATTAATTACATATCTGTAAATGGTAATACTGCTTTAATCTTAGCTGCTAAAAAAAAATATACAAAAATAGTTAATCTGTTATTAGAACATAATGCTAATGTTAGTTGTGAGGATCAATTTGGTAATACTGCTTTAATTTTCATTACTGAAAATGGAAATTTGGAAATAGTT…	Main chromosome	393326..395197
	sApS9Ms31_05940	RIP	MQLNEKLIINQNNRREYQTSFQIIINELVDRGVLRRIRDLNLLVNPDFISEDNTILALNSESNYGYFRLPVEIRGEQNGQSFSRNLELVLRTDNLYVEGLMVNNNYYHFDFSNIDNRRQPAAVRDGSVPHLTRIDRTNNINLSNIRPDYIDLLPDELSHRIYWTDIYQAFLEISNIGSMSLYDNIRYSLGRVIVITAESLRFWSLHTHIIQQLVNNNDGYIVLQRNIENPIYNTLVNWNEESRIQSLIIYLLSTGNDRRPNPSSNQESINILTEFGYLRRRDNESFINLLARILILPINQLTNILGHSNIRIILSYFIKPNLNNCNRRKARQITNNNYWHEKFCDLKPQIDKIQGKITTIKVLDENNKGKLTSGEVYVGTTNGFYLIHSNGDVQKFNNI…	TTGCAATTAAATGAAAAATTAATTATTAATCAAAATAATCGAAGAGAATATCAAACTAGTTTTCAAATTATTATCAACGAATTAGTTGATAGAGGAGTATTAAGAAGAATTAGAGATTTAAATTTATTAGTTAATCCTGATTTTATTTCTGAGGATAATACTATTTTGGCTTTAAATTCTGAATCAAATTATGGTTATTTTAGACTTCCAGTTGAAATTAGAGGAGAACAAAATGGACAAAGTTTTTCTAGAAATTTAGAATTAGTTTTAAGAACAGATAATTTATATGTAGAAGGATTAATGGTTAATAATAATTATTATCATTTTGATTTTAGTAATATTGATAATAGAAGACAACCTGCTGCTGTTAGAGATGGTTCAGTTCCACATTTAACAAGA…	Main chromosome	complement(437018..439045)
	sApS9Ms31_06860	RIP	MKYFNPSYWFKLWVLTAPLFNDKTQGINAKSIDNKKIKDWANNNTTSLESINESNIFTNISNYQVYNLNETNQNINPIYQTDLEKSKHKHRHKKSKRIKKQVTPNPRPSKEIFKLNEKLIINENNRIEYQTSFQTIINELVDRGVLTRIRDLNVLVNADFIFEDNTIFTLNPESNYGYFRLPVAIRWQQNTQSIENNLELVLRTDNLYLQGFIVNNNYGFYPFMYYF	ATGAAATATTTTAATCCAAGTTATTGATTTAAATTATGAGTATTAACTGCACCATTATTTAATGATAAAACACAAGGTATTAATGCTAAGTCAATTGATAATAAAAAGATTAAAGATTGAGCTAACAACAATACAACTAGTTTAGAATCAATAAATGAATCAAACATTTTTACAAATATAAGTAATTATCAAGTATATAATTTAAATGAAACAAATCAAAATATTAATCCAATTTATCAAACAGATTTAGAAAAAAGTAAACATAAACATCGACATAAAAAAAGTAAAAGAATTAAAAAACAAGTTACACCAAATCCAAGACCATCTAAAGAAATTTTTAAATTAAATGAAAAATTAATTATTAATGAAAATAATCGAATAGAATATCAAACTAGTTTT…	Main chromosome	505448..506131
	sApS9Ms31_07530	Anthrax toxin	MEIYINKNVEKCENNGFLEKHFQGFVKTAQEENVVIILRPVNPITKYLLPQKYPTKSSSIKNKSSDWGIQSGFIISLDELTFLSKIGLKDNETQTEKIDLLCKKFSIKLNKNKKDNKINPVSLKLKNNETILKITNEHVFFLLVNMEKFGIIDAEFFLDKIFVKCCQPKNKKNEIVLYLEKEKNNNMYNVYYIFALDDENNIKNLNNRDLKEIIEICKEKNQ	ATGGAAATTTATATTAATAAAAATGTTGAAAAATGTGAAAATAATGGATTTTTAGAGAAACACTTTCAAGGTTTTGTTAAAACTGCTCAAGAAGAAAATGTAGTTATTATTTTAAGACCCGTTAATCCAATTACTAAATATTTGTTACCACAAAAATATCCAACAAAATCATCAAGTATTAAAAATAAAAGTTCTGATTGAGGTATACAATCTGGCTTTATAATTTCTTTAGATGAGTTAACATTTTTAAGTAAGATAGGATTAAAAGATAATGAAACACAAACTGAAAAAATAGATCTTCTTTGTAAGAAATTTTCAATAAAATTAAATAAAAATAAAAAAGATAATAAAATAAATCCTGTTTCTTTAAAATTAAAAAATAATGAAACTATTTTAAAA…	Main chromosome	complement(561076..561744)
	sApS9Ms31_07970	ANK	MSNLKEISKLNTTIKINKNEKLIKAAKHDDLELTQTLLKNNVDVNYVDEHHNSPLTIAAEHGNLKIVQILLKNNANINHINDFFDDALRMAAKKGHTEVVNALLTKK	ATGTCTAATTTAAAAGAAATATCTAAATTAAATACAACTATAAAAATTAATAAAAATGAAAAATTAATTAAAGCCGCTAAACATGATGATTTAGAATTGACCCAAACTTTACTAAAAAATAATGTTGATGTTAATTATGTAGATGAACATCATAATAGTCCATTAACAATAGCTGCTGAACATGGTAATTTAAAAATTGTTCAAATTTTATTAAAAAATAACGCTAATATTAACCATATAAATGATTTTTTTGATGATGCTTTAAGAATGGCTGCTAAAAAGGGACACACAGAAGTAGTTAACGCTTTATTAACAAAAAAATAG	Main chromosome	600215..600538
	sApS9Ms31_07980	ANK	MEIVDTLIKINSDVILHRTKFNNTSWIIADKNGHLDIVKILIKNDININRENNVVENALIWAARNGHTEVVNALLTKNSDIINHKTKYGNNALIWVAKEGHLDVVNTLIKNDIDITNLDANGDSALTEILEMDI	TTGGAAATAGTTGATACTTTAATTAAAATAAACTCTGATGTAATTCTACATAGAACTAAATTTAATAATACTTCTTGAATAATAGCAGATAAAAACGGACACTTAGATATAGTAAAAATTTTAATAAAGAATGATATTAATATTAATCGCGAAAATAATGTTGTTGAAAATGCCTTAATATGAGCTGCCAGAAACGGACACACAGAAGTAGTTAACGCTTTATTAACAAAAAATAGTGATATTATTAATCATAAAACAAAATATGGTAATAATGCTCTAATATGAGTTGCCAAAGAAGGACACCTAGATGTAGTTAACACTTTAATAAAAAATGATATAGATATTACTAATTTAGATGCTAATGGTGATAGTGCTTTAACTGAGATACTAGAAATGGAC…	Main chromosome	600807..601211
	sApS9Ms31_08370	RIP	MSTYYHFNFDNINPNMQPRAVQDGTVPHLINIDGMQNKQLTGISPDYIDMIPTQNNNINWNSIVDAFIVLTNDINVSEEHSLGNLARSLGQVVFMNAEAIRFPDIYARIVTHLVNRDENLEFNLRSEIYIILVSWSQRSRNNRLQQRLIEAVNNINNPYWNGFTMLDLTRELNSPSVQVLLGYINFRLRNNGGNVNCRRGKREIKKYLLTWKIWWFKEKKW	ATGTCTACTTATTATCATTTTAATTTTGATAATATTAATCCAAATATGCAACCTAGAGCTGTTCAAGATGGAACAGTTCCACATTTAATAAACATTGATGGAATGCAAAATAAACAGTTAACTGGAATTAGTCCAGATTATATAGATATGATTCCAACTCAAAATAACAATATTAATTGAAATAGTATTGTTGATGCTTTTATAGTATTAACTAATGATATTAATGTTTCTGAAGAGCATAGTTTAGGAAACTTAGCCAGATCTTTGGGACAAGTTGTTTTTATGAATGCAGAAGCAATAAGATTTCCAGATATTTATGCCCGTATTGTAACACATTTAGTTAATAGAGATGAAAATTTAGAATTTAACCTAAGAAGTGAAATTTATATAATTTTAGTT…	Main chromosome	complement(623096..623761)
	sApS9Ms31_09370	ANK	MKQYIVDWKLGGEFKNIAKQLINNSQVNPNLVNLQNETPFCKLLIQEINKVDTYPTNKEIRELVNDFQNNSHFNINSVNNKNQNLLHIIAKEGNKTDFRINFAITKKTNFYQIDDNGNIPYEIAILNNNFDMLEIIENCKYFDINTPIDEYNNTILHRAIRSNNKKIIKTLLLKNENGDLEINFDIKNKNNEKPFKFEDMIIDLLHQLPRNRNRNQMMIIDFLITNECNYNNYITREGLTWWTLAIKYNLKEVTN	ATGAAACAATATATTGTAGACTGAAAACTTGGAGGAGAGTTTAAAAATATAGCAAAGCAACTAATTAATAATTCACAAGTTAATCCCAATTTAGTAAATTTGCAAAATGAAACTCCATTTTGCAAATTATTAATACAAGAAATTAATAAAGTTGATACATATCCGACAAATAAAGAAATTCGTGAATTAGTTAATGATTTTCAAAATAATTCTCATTTTAATATTAATAGTGTTAATAATAAAAATCAAAATCTTTTACATATTATTGCTAAAGAAGGTAATAAAACTGATTTTAGAATTAATTTTGCCATCACCAAAAAAACTAATTTTTATCAAATAGATGATAATGGTAATATACCTTATGAAATAGCAATCCTAAACAACAATTTTGATATGTTA…	Main chromosome	complement(701564..702331)
	sApS9Ms31_11330	OTU	MTIKDVQRDGNCLLWAVIVSYLEQVKTNKNQFKTRYKSLFGIEIGWERIFNFADFNFTDKENEKLVKVFRNRICDYIETNLDTKRPNNKANFRSMLLDSEINKKNKELYLNNSEDTQIRKTLEQMRKNGEITGSVKIEAICNILNCDIIRINEDFDVASRERFESDNVIANNEVKLYYQARHYQYFSNVTNQKPEKRNEEETTKVVTPSFEVNSSNNSSQESILFPREESADFLINARLKLKNQLSDKEINEETQNAIIDIFIENIIKVPAHQKNEILEKSIFELNNQDQLFTNPNLVFESFIKPIINGSKTGDQQLLKESTNTNTN	ATGACAATTAAAGATGTTCAAAGAGATGGTAATTGTTTATTATGAGCAGTAATTGTTTCATATTTAGAACAAGTTAAAACTAATAAAAATCAATTTAAAACAAGATATAAATCACTTTTTGGTATAGAAATCGGCTGAGAACGAATTTTTAATTTTGCTGATTTTAATTTTACTGATAAAGAAAATGAAAAATTAGTTAAAGTCTTTCGTAATCGTATTTGTGATTATATTGAAACAAATTTAGATACAAAACGGCCAAATAATAAAGCTAACTTTAGATCAATGTTATTAGATAGTGAAATCAATAAAAAAAATAAAGAATTGTATCTTAACAATAGTGAAGATACACAAATAAGAAAAACTTTAGAACAAATGAGAAAAAATGGTGAAATAACAGGT…	Main chromosome	complement(855477..856460)
	sApS9Ms31_13480	ANK	MNDDLNEKLINSAWNGDLDTINILLVNNGADVNYLNINNFSALTLAAWNGHLNIVKTLLENDANINHANIFGNTALLLAARNEYHEIINLLIDNFANINHENRYGDTTLIWAARNRHLNIVNILIMQHNININHENIKGYTAFKWAARNGYLDIANVIIAHNANADHTNQINNNALIWSARNGYLNIVNSLIIHNTNINYVNEKGDTTLIWSTWKGYLEIVNTLLAKNVNVNYSDQSGYSPLILAAENGFFKNY	ATGAATGACGATTTAAATGAAAAATTAATAAATAGTGCTTGAAATGGCGATTTAGATACAATTAATATTTTACTGGTAAATAATGGTGCTGATGTTAATTATTTAAATATAAATAATTTTAGTGCTTTAACACTAGCCGCCTGAAATGGACACTTAAATATCGTTAAAACTTTACTAGAAAATGATGCTAATATCAATCATGCTAATATATTTGGTAATACTGCTTTATTATTAGCTGCTAGAAACGAATACCATGAAATCATTAATCTCTTAATCGATAATTTTGCTAATATTAATCATGAAAATCGTTATGGTGATACAACTTTAATATGAGCCGCTAGAAACAGACACTTAAATATCGTTAATATCTTAATAATGCAACATAATATTAATATTAAT…	Main chromosome	1032100..1032864
	sApS9Ms31_13490	ANK	MVFLKIINSLIENNANLNYANQNGNTDLMMANKNNHIKIARIIEQINQLNQLKAENLINAKEMILNINNVLNEQLKKLMK	ATGGTTTTTTTAAAAATTATTAATAGTTTAATAGAAAATAACGCTAATCTTAATTATGCAAATCAAAATGGTAATACAGATTTAATGATGGCCAATAAAAATAACCATATAAAAATAGCAAGAATAATCGAGCAAATAAATCAACTAAATCAACTAAAGGCAGAAAATTTAATAAATGCTAAAGAAATGATACTAAACATTAATAATGTTTTAAATGAACAACTAAAAAAACTAATGAAATAA	Main chromosome	1032842..1033084
	sApS9Ms31_13730	Hemolysin	MDSNWYIYLIILLVLLFLSSFYSSAETSLTSLNVIRIKSIGKLRSKKSRRANIVFKLVKNYNVTLTTILLGNTVINVGIGTLSTILFIDSFHVSPAYGPLISTLVSAIVVLIIGEIIPKSVAKLHPETIALNYAYILYILNIIFYPITFIVTLFQFKSKKPTSSEQELIELISIIEREGVLEKAERDLIESAIKFDEKSVFQAMHPKSKIKYIYDDTPPKVIKHIYLEEKYSRIPVLDHVNQNVIGILNIKEFIINMLENENPDLLQLMLPAIFISKRTKLNEALEILQTERMHIAIVCNNKDKKDFNGIITLEDILEELVGEIYDETDEIGLIQEIGTHKFRVDGSSKLEVVFKRYLKRKPPNYNKQTVQEWYMFKTKVKKVRKNSPLLKFRNFSFKV…	ATGGACAGTAATTGGTATATTTATTTAATAATATTGCTAGTTTTATTATTTTTAAGTAGTTTTTATTCATCTGCTGAAACATCATTAACTTCTTTAAATGTTATAAGAATTAAATCTATTGGTAAATTACGTAGTAAGAAAAGTCGTCGTGCTAATATTGTATTTAAGTTAGTTAAAAATTATAATGTAACTTTAACAACAATTTTACTTGGTAACACAGTAATTAATGTTGGAATTGGTACTTTAAGTACCATATTATTTATTGATTCTTTTCATGTTTCTCCTGCTTATGGTCCTTTAATATCAACTTTAGTTTCGGCGATTGTTGTTTTAATTATTGGTGAAATTATACCTAAAAGTGTTGCAAAATTACATCCTGAGACAATAGCTTTAAATTAT…	Main chromosome	complement(1051857..1053131)
	sApS9Ms31_16660	ANK	MKTAKKGYLNIVKFLVENGANVNQIINYNKESALTRAAQNNHLDVIKFLVKNNADINHTNQNGKTALILIADNNNIEGVKFLIENGAKIECIDNFWESINKVNLEVKEYLQSWILNSSKNEINSPNSSNQQTTNIKKTKFANDLIKSLK	ATGAAAACCGCCAAAAAAGGATATTTAAATATAGTTAAATTTTTGGTAGAAAATGGCGCCAATGTTAATCAAATAATTAATTATAATAAAGAAAGTGCTTTAACACGAGCTGCTCAAAATAATCACTTAGATGTTATTAAATTTTTAGTAAAAAATAACGCTGATATTAATCATACAAATCAAAATGGTAAAACTGCCCTAATCCTAATTGCTGATAATAATAATATAGAGGGAGTTAAGTTTCTAATAGAAAATGGTGCTAAAATTGAATGTATAGATAATTTTTGAGAATCAATAAATAAAGTGAATCTAGAAGTGAAAGAATATTTGCAATCATGAATTTTAAACTCAAGTAAAAATGAAATAAATTCACCTAACTCTAGTAATCAACAAACAACA…	Main chromosome	complement(1265727..1266176)
	sApS9Ms31_16810	RIP	MDLNPESNYGYFRLPVAIRWQQNTQRIENNLELVLRTDNLYLQGFIVNNNYYHFDFRNINMNMQPQAVRDGSIPLLERIEGIQNNIVLNGISPDYRDMIRENDENIYWSNIFGSFFQLINRMDDNFNEQGILIEGALGNLARSLGDVILVTAESLRFWSLHTHIIQQLVNNNQYITLGRNNRNPIYNTLVNWS	TTGGATTTAAATCCTGAATCAAATTATGGTTATTTTAGATTACCAGTTGCAATTCGATGACAACAAAATACACAAAGGATTGAAAATAATTTAGAATTAGTTTTAAGAACAGATAATTTATATCTTCAAGGATTTATAGTTAATAATAATTATTATCATTTTGATTTTAGAAATATCAATATGAATATGCAACCACAAGCTGTTAGAGATGGTTCAATTCCTCTTTTAGAACGAATTGAAGGAATACAAAATAATATAGTGTTAAATGGAATTAGTCCAGATTACAGGGATATGATACGTGAAAACGATGAAAATATTTATTGAAGTAATATTTTTGGTTCTTTTTTTCAATTGATAAATCGTATGGATGATAATTTTAATGAGCAAGGAATTTTGATA…	Main chromosome	1272665..1273246
	sApS9Ms31_17070	ANK	MPWVNPLGYFRFISNNDIGIKDSRTKILVENYKEIVKRLLSILSYDQINSNDTEGDSPIHDCVLRSNVELLKLVLNAGGEINIQNNLGYTPLHQAVLYSRFEVIEELLQIPNIDLTIKDKTGLTAYDLIVKKSNRKDKIKIINLIEDYLLSKNIKFERFFEVIIDNNISDTNSYYDEVPY	ATGCCTTGAGTTAATCCATTAGGTTACTTTAGATTTATATCAAATAATGATATAGGTATAAAGGACAGTAGAACTAAAATTTTAGTTGAAAATTATAAAGAAATTGTAAAAAGATTGCTTTCTATTTTGTCTTATGATCAAATTAATTCTAACGACACTGAAGGAGATAGTCCAATTCATGATTGTGTACTAAGATCTAATGTTGAATTATTAAAATTAGTATTAAACGCAGGTGGTGAAATAAATATACAAAATAATTTAGGATATACTCCCTTGCATCAAGCAGTTCTTTATTCTAGATTTGAAGTAATAGAAGAACTGTTACAAATACCTAATATTGATTTAACAATAAAAGATAAAACTGGATTAACTGCATATGATTTAATTGTGAAAAAAAGT…	Main chromosome	complement(1297110..1297652)
	sApS9Ms31_17460	Epsilon-toxin-like	MENIIKDINNTIIPKNGWVADGNYEIPISMKDLIQKEYDKYFTGKEGTLKPIKTVAKDENIVDSFQDIYTNSFNTKQIYQTQSQSKTITNTNTFSWKILEKIGVKVKAEFKILLVGKSDVETSAEFGSEQQGTKTTSDSETLTNLSQSFKLKSHSIGTVLYTIKQGTYHNEGKISYPVNLTDTISYSYYWSQTGQWSKSDYTIKDLIKLLVDNGYKEQLKIGSNTYSIISTDNPDNPKTVFFKFTYFLRFTGWKIKCNIWWKIFIV	ATGGAAAATATTATTAAAGATATCAATAATACAATTATTCCAAAAAATGGATGAGTAGCAGATGGTAATTATGAAATACCAATTTCCATGAAGGATTTGATTCAAAAAGAATATGATAAATATTTTACTGGCAAAGAAGGTACTTTAAAACCAATAAAGACTGTTGCTAAAGATGAAAATATAGTAGATTCTTTTCAAGACATTTATACTAATAGTTTTAATACCAAACAAATTTATCAAACTCAATCACAATCTAAAACTATTACTAATACTAATACTTTTTCTTGAAAAATATTAGAAAAAATTGGAGTTAAAGTTAAAGCTGAATTTAAAATTCTTTTAGTTGGTAAAAGTGATGTTGAAACTAGTGCTGAATTTGGTTCAGAGCAACAAGGAACT…	Main chromosome	complement(1320424..1321224)
	sApS9Ms31_18080	RIP	MKYFNPSYWFKLWVLTAPLFNDKTQGINAKSIDNKKIKDWANNNTTSLESINELNSFTNISNYQVYNLNETNQNINPIYQTDLETSKHKHRHKKSKRIKKQVTPNPRPSKEIFKLNEKLIINENNRIEYQTSFQTIINELVDRGVLTRIRDLNVLVNANFIFEDNTIFALNPESNYGYFRLPVAIRWQQNTQSIENNLELVLRTDNLYLQGFIVNNNYYHFDFRNINMNMQPQAVRDGSIPLLERIEGIQNNIVLNGISPDYRDMIRENDENIYWSNIFGSFFQLINRMDYNFNEQGILIEGALGNLARSLGDVILVTAESLRFWSLHTHIIQQLVNNNQYITLGRNNRNPIYNTLVNWSEESRTQSLIIDLLSTPNDRRPNPNSNQESRNILTEFGYL…	ATGAAATATTTTAATCCAAGTTATTGATTTAAATTATGAGTATTAACTGCACCATTATTTAATGATAAAACACAAGGTATTAATGCTAAGTCAATTGATAATAAAAAGATTAAAGATTGAGCTAACAACAATACCACTAGTTTAGAATCAATAAATGAATTAAACAGTTTTACAAATATAAGTAATTATCAAGTATATAATTTAAATGAAACAAATCAAAATATTAATCCAATTTATCAAACAGATTTAGAAACAAGTAAACATAAACATCGACATAAAAAAAGTAAAAGAATTAAAAAACAAGTTACACCAAATCCAAGACCATCTAAAGAAATTTTTAAATTAAATGAAAAATTAATTATTAATGAAAATAATCGAATAGAATATCAAACTAGTTTT…	Main chromosome	1359791..1362199
	sApS9Ms31_19660	HMG	MSNKIKRPMNAYMLFSKEKRAEIIQQKPEIKSKVAEVAKLIGNHWKEMTNEEKSKYVKMAEENKKIYESETQK	ATGTCAAATAAAATTAAAAGACCAATGAATGCTTATATGCTTTTTAGTAAAGAAAAAAGAGCAGAGATTATTCAACAAAAACCAGAAATTAAATCTAAAGTTGCAGAAGTAGCCAAACTTATTGGTAATCATTGAAAAGAAATGACAAACGAAGAAAAATCTAAATATGTAAAAATGGCAGAAGAAAACAAGAAAATATATGAAAGTGAAACTCAAAAATAA	Plasmid	complement(7115..7336)
	sApS9Ms31_20140	HMG	MSTKIKRPMNAYMLFSKEKRTEIIQQKPELKSKVAEVAKIIGNHWKEMTNEQKDKYVKMAEENKKIHESEIQK	ATGTCAACTAAAATTAAAAGACCAATGAATGCTTATATGCTTTTTAGTAAAGAAAAAAGAACGGAGATTATTCAACAAAAACCTGAACTTAAATCTAAAGTTGCAGAAGTGGCCAAAATTATTGGTAATCATTGAAAAGAAATGACAAATGAGCAAAAAGATAAATATGTAAAAATGGCAGAAGAAAATAAAAAAATACATGAAAGTGAAATTCAAAAATAG	Plasmid	39539..39760
	sApS9Ms31_20290	HMG	MSTKIKRPMNAYMLFSKKKEQILFNKNLNLNLKLQKWPKLLVIIEKKWQMSKKINM	ATGTCAACTAAAATTAAAAGACCGATGAATGCTTATATGCTTTTTAGTAAAAAAAAAGAACAGATATTATTCAACAAAAACCTGAACTTAAATCTAAAGTTGCAGAAGTGGCCAAAATTATTGGTAATCATTGAAAAGAAATGACAAATGAGCAAAAAGATAAATATGTAA	Plasmid	47601..47771
	sApS9Ms31_20470	RIP/ Quinoprotein alcohol dehydrogenase-like	MKYFSPNYWFKLWLLSAPLFNDETIGINAKSINNNEKIKSWDSKNISILDLINQNINQKSIINQPYSLLNQSNQNYLDVQNYENNLTINDKYNYQKKINKRENEKWKENIIEILEELLIDEQNPQFFRDSFQRIIEALINKDILRVHFDVRELEGDTGPYFGRQENSRIFTLNNKIYSHFRIRVNISKRNNVERNIQLVFRTDNLYLEGFLTSSYKGTIDNYYTFNFNKQSDKYKKQYGITKAPHLEKINGFNCIILDEIGPDYRDMISEENRKIGWADVVQSFWELSNENNFSKEKPVGKFAQSLAIVILTTAEALRFRIVYSYIVKNLININDGFINLRRSTAPDENIINDSPIDDINRNLYWFLVNWSSESEFIRDQKPRSYSGRGNGYLNRFSWT…	ATGAAATATTTTAGTCCAAATTATTGATTTAAATTGTGGCTATTAAGTGCACCATTATTTAATGATGAAACTATAGGTATTAATGCTAAATCAATTAATAATAATGAAAAGATTAAAAGTTGAGATAGCAAAAATATTTCAATTTTAGATTTAATAAATCAAAATATAAATCAAAAAAGTATTATAAATCAACCATATTCATTATTAAATCAATCAAATCAAAATTATTTAGATGTACAAAATTATGAAAATAATCTAACTATAAATGATAAATATAATTATCAAAAAAAAATAAATAAGAGAGAAAATGAAAAATGAAAGGAAAATATTATTGAAATACTTGAGGAGTTGTTAATTGATGAACAAAATCCCCAATTTTTTAGAGATAGTTTTCAAAGA…	Plasmid	complement(57448..63453)
S6Ms28 [clade II, RMP]	sApS6Ms28_00510	RIP	MALNPESNYGYFRLPVAIRWQQNTQSIENNLELVLRTDNLYLQGFIVNNNYYHFDFRNINMNMQPQAVRDGSIPLLERIEGIQNNTVLNGISPDYRDMIRENDENIYWSNIFGSFFQLINRMNYNFNEQGILIEGALGNLARSLGDVILVTAESLRFWSLHTHIIQQLVNNNQYITLGRNNRNPIYNTLVNWSEESRTQSLIIDLLSTPNDRRPNPNSNQESRNILTEFGYLRRRDDENFVNFLSRILILPINQLTNILAHSNIRIILSYFIKPNLNNCNRRQARQITNNNYWHEKFCDLKPQIDKIQGKITTIKILDEKVGGKGLNLKAGDIYIGTDNGVYLIHGERIDKIEELNFPVENIILDNNGNAYVTNNMGIIYTFTKYYGFDNRWGIRKTGT…	TTGGCTTTAAATCCTGAATCAAATTATGGTTATTTTAGATTACCAGTTGCAATTCGATGACAACAAAATACACAAAGTATTGAAAATAATTTAGAATTAGTTTTAAGAACAGATAATTTATATCTTCAAGGATTTATAGTTAATAATAATTATTATCATTTTGATTTTAGAAATATCAATATGAATATGCAACCACAAGCTGTTAGAGATGGTTCAATTCCTCTTTTAGAACGAATTGAAGGAATACAAAATAATACAGTGTTAAATGGAATTAGTCCAGATTACAGGGATATGATACGTGAAAACGATGAAAATATTTATTGAAGTAATATTTTTGGTTCTTTTTTTCAATTGATAAATCGTATGAATTATAATTTTAATGAGCAAGGAATTTTGATA…	Main chromosome	complement(41719..43650)
	sApS6Ms28_00650	ANK	MNNNLEKVKLLVRNGVSINYVIKDGFTILMLTIKNNDLEIVKYLIDNNEIFIK	ATGAATAATAACTTAGAAAAAGTTAAATTATTAGTTAGGAATGGTGTTAGTATAAATTATGTAATTAAAGATGGTTTCACTATTTTGATGTTAACTATCAAAAATAATGATTTAGAGATAGTCAAGTATTTAATAGATAATAATGAAATCTTTATCAAGTAA	Main chromosome	53478..53639
	sApS6Ms28_00800	ANK	MEALKVLLASGAAVNYEVQDGNTSLMLAAENGRIEIFNILLL	TTGGAAGCACTTAAAGTTTTATTGGCAAGTGGTGCTGCTGTTAATTATGAAGTTCAAGATGGTAATACGTCTTTAATGTTAGCTGCTGAAAATGGAAGAATTGAAATTTTTAATATTTTATTATTATAA	Main chromosome	64473..64601
	sApS6Ms28_00810	ANK	MDDDNWLEKEESVIDSLEYLQNEIKKLNEKNNSNIEIFWQNEVINSLVFDELNYSLLHIAVINDLQKLVTYLINKWPIDVDYKDNSGNSAWNHACLLLQKEIALTIKNYDQLTIENKMFLKDFFSLS	GTGGATGATGATAATTGATTAGAAAAAGAAGAATCAGTAATAGATTCATTAGAATATTTGCAAAATGAAATTAAAAAATTAAATGAAAAAAATAATTCAAATATTGAAATTTTTTGACAAAATGAAGTTATTAATAGTTTAGTATTTGATGAACTAAATTATTCATTACTACATATAGCGGTAATAAATGATTTACAAAAATTAGTAACTTATTTAATTAATAAATGACCAATTGATGTTGATTATAAAGATAACTCAGGAAATTCAGCATGAAATCACGCTTGTTTACTATTACAAAAAGAAATTGCTTTGACAATTAAAAATTATGATCAGTTAACTATTGAAAATAAAATGTTTTTAAAAGATTTTTTTAGTTTATCATAA	Main chromosome	64766..65149
	sApS6Ms28_02980	RIP	MWVLSAPLFNDKTQGINAKSIDNKKIKDWVSKNTSLKSINQEINFTKSSNNYQPYSLNETNQNINPIYQTELETSTHKHRHKKNRNRHKRQPNPNRRAIFQLTEQLTIDSNNRQQYRNSFQSVLHSLVNNNILRVFFDNTENTNWGEINRIFTLNTQNYGYFRLPIVIRWQQNTQSIENNLELVLRTDNLYIQGFIVTERGYHIGEMSTYYHFNFENINPNMQPRAVQDGTVPHLINIDGMQNRQLTGISPDYIDMIPTQNNNINWNSIVNAFIVLTNDINVSEEHSLGNLARSLGQVVFMTAEAIRFPDIYARIVTHLVNKDENLEFNRRSEIYRILVSWSQRSRNNRLQQRLIESVDNINNRYWNGFTMLDLTKELNSPSVQVLLGYINFRLRNNGR…	TTGTGAGTATTATCTGCACCATTATTTAATGATAAAACACAAGGTATTAATGCTAAGTCAATTGATAATAAAAAGATTAAAGATTGAGTTAGTAAAAATACCAGTTTAAAATCAATAAATCAAGAAATTAATTTTACAAAATCAAGTAATAATTATCAACCATATAGTTTAAATGAAACAAATCAAAATATTAATCCAATTTATCAAACAGAACTAGAAACAAGTACACATAAACATCGTCATAAAAAAAATAGAAACAGACATAAAAGACAACCTAATCCAAATCGAAGAGCAATTTTTCAATTAACTGAACAATTAACTATTGATAGTAATAATCGCCAACAATATAGAAATAGTTTTCAATCAGTTCTTCACTCATTAGTAAATAATAATATATTA…	Main chromosome	215790..218087
	sApS6Ms28_04300	ANK	MKGALITAADYGHVEIVRFLIQNNTDINHINKNYDTSLLLATKKGHIKIVNLLITNGANVNYINKNDDTFLLLVAKQGHTEIVNLLITNGANINHKTKFGNTALTKAAKNGHLNVVDLLIANDADINQINLRGETALIRSQKQKHKKVEKILTKQCSLESNKNEINATNYNNKPSIKVTVLLY	ATGAAGGGTGCCTTAATAACTGCTGCTGATTATGGTCACGTTGAAATAGTTAGATTTTTAATCCAAAATAATACTGATATCAATCATATAAATAAAAATTATGATACATCTTTATTATTAGCTACCAAAAAAGGTCACATAAAAATAGTTAATCTTTTAATAACAAACGGCGCTAACGTTAATTATATAAACAAAAATGATGATACATTTTTATTATTAGTTGCTAAACAAGGTCACACAGAAATAGTTAATCTTTTAATAACAAACGGTGCTAACATTAATCATAAAACAAAATTTGGCAATACTGCTTTAACAAAAGCCGCTAAAAATGGCCATTTAAATGTAGTTGATTTATTAATAGCCAATGATGCTGACATTAATCAAATAAATTTACGTGGT…	Main chromosome	complement(316489..317040)
	sApS6Ms28_04900	RIP	MKYFNPSYWFKLWVLTAPLFNDKTQGINAKSIDNKKIKDWDNNNTTSLESINESNSFTNISNYQVYNLNETNQNINPIYQTDLETSKHKHRHKKSKRIKKQVTPNPRPSKEIFKLNEKLIINENNRIEYQTSFQTIINELVDRGVLTRIRDLNVLVNANFIFEDNTIFALNPESNYGYFRLPVAIRWQQNTQSIENNLELVLRTDNLYLQGFIVNNNYYHFDFRNINMNIQPQAVRDGSIPLLERIEGIQNNIVLNGISPDYRDMIRENDENIYWSNIFGSFFQLINRMDYNFNEQGILIEGALGNLARSLGDVILVTAESLRFWSLHTHIIQQLVNNNQYITLGRNNRNPIYNTLVNWSEESRTQSLIIDLLSTPNDRRPNPNSNQ	ATGAAATATTTTAATCCAAGTTATTGATTTAAATTATGAGTATTAACTGCACCATTATTTAATGATAAAACACAAGGTATTAATGCTAAGTCAATTGATAATAAAAAGATTAAAGATTGAGATAACAACAATACCACTAGTTTAGAATCAATAAATGAATCAAACAGTTTTACAAATATAAGTAATTATCAAGTATATAATTTAAACGAAACAAATCAAAATATTAATCCAATTTATCAAACAGATTTAGAAACAAGTAAACATAAACATCGACATAAAAAAAGTAAAAGAATTAAAAAACAAGTTACACCAAATCCAAGACCATCTAAAGAAATTTTTAAATTAAATGAAAAATTAATTATTAATGAAAATAATCGAATAGAATATCAAACTAGTTTT…	Main chromosome	360913..362076
	sApS6Ms28_05240	ANK	MNDKDINGEKIISVILNSVTSYQNITYFNYWDYIIKEEKISSEIKKSSNNLIEKNTNLNYTNQNGDSTLIVASHYYQLIDSIKILIENGANINHANQNGDTALTIIINNSLFYDKNIKNILENIFYQKYEEYITNKAKVEIIKYRPEFSNNSLFHDIKDNILIHLNTNNSVKNIKENLILIWLKIDKKKN	ATGAATGATAAAGATATTAATGGTGAAAAAATAATATCAGTTATTTTAAATTCTGTCACTTCATATCAAAATATTACATATTTTAATTATTGGGATTATATAATTAAAGAAGAAAAAATTAGTTCTGAAATAAAAAAAAGTAGCAATAATTTAATAGAAAAAAATACTAATCTAAATTATACAAACCAAAATGGTGATAGTACTTTAATAGTAGCAAGTCATTATTATCAACTTATAGATTCCATTAAAATTTTAATAGAAAATGGCGCTAATATCAATCACGCAAACCAAAATGGTGATACGGCTTTGACTATCATTATTAATAATAGTTTATTTTATGATAAAAACATAAAAAATATATTAGAAAACATATTTTATCAAAAGTATGAAGAATATATT…	Main chromosome	complement(387371..387943)
	sApS6Ms28_05360	ANK	MFEWVREIFGINININNKEAKMIDAIKNKKLDVVNKILKYDINIDYIDITGYTPLIWAAEKIYLEIVNVLLEHNANINYISVNGNTALILAAKKKYTKIVNLLLEHNANVSCEDQFGNTALIFITENGNLEIVKTLLTLNVNVNHENRYGETALLVAAKNGYTEIFNDLLENGTNINHVSINGNTALILAIKSNYLEIANALLTNYPNVNRKNMFGYTPLMWAARNGHLEIVRTLLELGANVNFINENGDTPLMWAARNGHLEVVNLLLNKGANVYSITKICGYTALIAATGRGHLEVVNTLIKNGANVNHVTIDGLSALMWAAEKCHLEIVNTLIKNGANVNHENIIEETALIVAVKNGHLDIVKTLLAHNANIDDLDVNGNTALLFGTKYNHWQIKK…	ATGTTTGAGTGAGTTAGAGAAATATTTGGAATAAATATAAATATTAATAACAAAGAAGCAAAAATGATAGATGCTATTAAAAATAAAAAGTTAGATGTAGTTAATAAAATATTAAAATATGATATTAATATTGATTATATTGATATAACTGGTTATACGCCTTTAATATGGGCCGCTGAAAAAATTTATCTAGAAATAGTTAATGTTTTATTAGAACATAATGCTAATATTAATTACATATCTGTAAATGGTAATACTGCTTTAATCTTAGCTGCTAAAAAAAAATATACAAAAATAGTTAATCTGTTATTAGAACATAATGCTAATGTTAGTTGTGAGGATCAATTTGGTAATACTGCTTTAATTTTCATTACTGAAAATGGAAATTTGGAAATAGTT…	Main chromosome	393321..395192
	sApS6Ms28_05950	RIP	MQLNEKLIINQNNRREYQTSFQIIINELVDRGVLRRIRDLNLLVNPDFISEDNTILALNSESNYGYFRLPVEIRGEQNGQSFSRNLELVLRTDNLYVEGLMVNNNYYHFDFSNIDNRRQPAAVRDGSVPHLTRIDRTNNINLSNIRPDYIDLLPDELSHRIYWTDIYQAFLEISNIGSMSLYDNIRYSLGRVIVITAESLRFWSLHTHIIQQLVNNNDGYIVLQRNIENPIYNTLVNWNEESRIQSLIIYLLSTGNDRRPNPSSNQESINILTEFGYLRRRDNESFINLLARILILPINQLTNILGHSNIRIILSYFIKPNLNNCNRRKARQITNNNYWHEKFCDLKPQIDKIQGKITTIKVLDENNKGKLTSGEVYVGTTNGFYLIHSNGDVQKFNNI…	TTGCAATTAAATGAAAAATTAATTATTAATCAAAATAATCGAAGAGAATATCAAACTAGTTTTCAAATTATTATCAACGAATTAGTTGATAGAGGAGTATTAAGAAGAATTAGAGATTTAAATTTATTAGTTAATCCTGATTTTATTTCTGAGGATAATACTATTTTGGCTTTAAATTCTGAATCAAATTATGGTTATTTTAGACTTCCAGTTGAAATTAGAGGAGAACAAAATGGACAAAGTTTTTCTAGAAATTTAGAATTAGTTTTAAGAACAGATAATTTATATGTAGAAGGATTAATGGTTAATAATAATTATTATCATTTTGATTTTAGTAATATTGATAATAGAAGACAACCTGCTGCTGTTAGAGATGGTTCAGTTCCACATTTAACAAGA…	Main chromosome	complement(437014..439041)
	sApS6Ms28_06870	RIP	MKYFNPSYWFKLWVLTAPLFNDKTQGINAKSIDNKKIKDWANNNTTSLESINESNIFTNISNYQVYNLNETNQNINPIYQTDLEKSKHKHRHKKSKRIKKQVTPNPRPSKEIFKLNEKLIINENNRIEYQTSFQTIINELVDRGVLTRIRDLNVLVNADFIFEDNTIFTLNPESNYGYFRLPVAIRWQQNTQSIENNLELVLRTDNLYLQGFIVNNNYGFYPFMYYF	ATGAAATATTTTAATCCAAGTTATTGATTTAAATTATGAGTATTAACTGCACCATTATTTAATGATAAAACACAAGGTATTAATGCTAAGTCAATTGATAATAAAAAGATTAAAGATTGAGCTAACAACAATACAACTAGTTTAGAATCAATAAATGAATCAAACATTTTTACAAATATAAGTAATTATCAAGTATATAATTTAAATGAAACAAATCAAAATATTAATCCAATTTATCAAACAGATTTAGAAAAAAGTAAACATAAACATCGACATAAAAAAAGTAAAAGAATTAAAAAACAAGTTACACCAAATCCAAGACCATCTAAAGAAATTTTTAAATTAAATGAAAAATTAATTATTAATGAAAATAATCGAATAGAATATCAAACTAGTTTT…	Main chromosome	505444..506127
	sApS6Ms28_07540	Anthrax toxin	MEIYINKNVEKCENNGFLEKHFQGFVKTAQEENVVIILRPVNPITKYLLPQKYPTKSSSIKNKSSDWGIQSGFIISLDELTFLSKIGLKDNETQTEKIDLLCKKFSIKLNKNKKDNKINPVSLKLKNNETILKITNEHVFFLLVNMEKFGIIDAEFFLDKIFVKCCQPKNKKNEIVLYLEKEKNNNMYNVYYIFALDDENNIKNLNNRDLKEIIEICKEKNQ	ATGGAAATTTATATTAATAAAAATGTTGAAAAATGTGAAAATAATGGATTTTTAGAGAAACACTTTCAAGGTTTTGTTAAAACTGCTCAAGAAGAAAATGTAGTTATTATTTTAAGACCCGTTAATCCAATTACTAAATATTTGTTACCACAAAAATATCCAACAAAATCATCAAGTATTAAAAATAAAAGTTCTGATTGAGGTATACAATCTGGCTTTATAATTTCTTTAGATGAGTTAACATTTTTAAGTAAGATAGGATTAAAAGATAATGAAACACAAACTGAAAAAATAGATCTTCTTTGTAAGAAATTTTCAATAAAATTAAATAAAAATAAAAAAGATAATAAAATAAATCCTGTTTCTTTAAAATTAAAAAATAATGAAACTATTTTAAAA…	Main chromosome	complement(561071..561739)
	sApS6Ms28_07980	ANK	MSNLKEISKLNTTIKINKNEKLIKAAKHDDLELTQTLLKNNVDVNYVDEHHNSPLTIAAEHGNLKIVQILLKNNANINHINDFFDDALRMAAKKGHTEVVNALLTKK	ATGTCTAATTTAAAAGAAATATCTAAATTAAATACAACTATAAAAATTAATAAAAATGAAAAATTAATTAAAGCCGCTAAACATGATGATTTAGAATTGACCCAAACTTTACTAAAAAATAATGTTGATGTTAATTATGTAGATGAACATCATAATAGTCCATTAACAATAGCTGCTGAACATGGTAATTTAAAAATTGTTCAAATTTTATTAAAAAATAACGCTAATATTAACCATATAAATGATTTTTTTGATGATGCTTTAAGAATGGCTGCTAAAAAGGGACACACAGAAGTAGTTAACGCTTTATTAACAAAAAAATAG	Main chromosome	600212..600535
	sApS6Ms28_07990	ANK	MEIVDTLIKINSDVILHRTKFNNTSWIIADKNGHLDIVKILIKNDININRENNVVENALIWAARNGHTEVVNALLTKNSDIINHKTKYGNNALIWVAKEGHLDVVNTLIKNDIDITNLDANGDSALTEILEMDI	TTGGAAATAGTTGATACTTTAATTAAAATAAACTCTGATGTAATTCTACATAGAACTAAATTTAATAATACTTCTTGAATAATAGCAGATAAAAACGGACACTTAGATATAGTAAAAATTTTAATAAAGAATGATATTAATATTAATCGCGAAAATAATGTTGTTGAAAATGCCTTAATATGAGCTGCCAGAAACGGACACACAGAAGTAGTTAACGCTTTATTAACAAAAAATAGTGATATTATTAATCATAAAACAAAATATGGTAATAATGCTCTAATATGAGTTGCCAAAGAAGGACACCTAGATGTAGTTAACACTTTAATAAAAAATGATATAGATATTACTAATTTAGATGCTAATGGTGATAGTGCTTTAACTGAGATACTAGAAATGGAC…	Main chromosome	600804..601208
	sApS6Ms28_08380	RIP	MSTYYHFNFDNINPNMQPRAVQDGTVPHLINIDGMQNKQLTGISPDYIDMIPTQNNNINWNSIVDAFIVLTNDINVSEEHSLGNLARSLGQVVFMNAEAIRFPDIYARIVTHLVNRDENLEFNLRSEIYIILVSWSQRSRNNRLQQRLIEAVNNINNPYWNGFTMLDLTRELNSPSVQVLLGYINFRLRNNGGNVNCRRGKREIKKYLLTWKIWWFKEKKW	ATGTCTACTTATTATCATTTTAATTTTGATAATATTAATCCAAATATGCAACCTAGAGCTGTTCAAGATGGAACAGTTCCACATTTAATAAACATTGATGGAATGCAAAATAAACAGTTAACTGGAATTAGTCCAGATTATATAGATATGATTCCAACTCAAAATAACAATATTAATTGAAATAGTATTGTTGATGCTTTTATAGTATTAACTAATGATATTAATGTTTCTGAAGAGCATAGTTTAGGAAACTTAGCCAGATCTTTGGGACAAGTTGTTTTTATGAATGCAGAAGCAATAAGATTTCCAGATATTTATGCCCGTATTGTAACACATTTAGTTAATAGAGATGAAAATTTAGAATTTAACCTAAGAAGTGAAATTTATATAATTTTAGTT…	Main chromosome	complement(623093..623758)
	sApS6Ms28_09380	ANK	MKQYIVDWKLGGEFKNIAKQLINNSQVNPNLVNLQNETPFCKLLIQEINKVDTYPTNKEIRELVNDFQNNSHFNINSVNNKNQNLLHIIAKEGNKTDFRINFAITKKTNFYQIDDNGNIPYEIAILNNNFDMLEIIENCKYFDINTPIDEYNNTILHRAIRSNNKKIIKTLLLKNENGDLEINFDIKNKNNEKPFKFEDMIIDLLHQLPRNRNRNQMMIIDFLITNECNYNNYITREGLTWWTLAIKYNLKEVTN	ATGAAACAATATATTGTAGACTGAAAACTTGGAGGAGAGTTTAAAAATATAGCAAAGCAACTAATTAATAATTCACAAGTTAATCCCAATTTAGTAAATTTGCAAAATGAAACTCCATTTTGCAAATTATTAATACAAGAAATTAATAAAGTTGATACATATCCGACAAATAAAGAAATTCGTGAATTAGTTAATGATTTTCAAAATAATTCTCATTTTAATATTAATAGTGTTAATAATAAAAATCAAAATCTTTTACATATTATTGCTAAAGAAGGTAATAAAACTGATTTTAGAATTAATTTTGCCATCACCAAAAAAACTAATTTTTATCAAATAGATGATAATGGTAATATACCTTATGAAATAGCAATCCTAAACAACAATTTTGATATGTTA…	Main chromosome	complement(701561..702328)
	sApS6Ms28_11330	OTU	MTIKDVQRDGNCLLWAVIVSYLEQVKTNKNQFKTRYKSLFGIEIGWERIFNFADFNFTDKENEKLVKVFRNRICDYIETNLDTKRPNNKANFRSMLLDSEINKKNKELYLNNSEDTQIRKTLEQMRKNGEITGSVKIEAICNILNCDIIRINEDFDVASRERFESDNVIANNEVKLYYQARHYQYFSNVTNQKPEKRNEEETTKVVTPSFEVNSSNNSSQESILFPREESADFLINARLKLKNQLSDKEINEETQNAIIDIFIENIIKVPAHQKNEILEKSIFELNNQDQLFTNPNLVFESFIKPIINGSKTGDQQLLKESTNTNTN	ATGACAATTAAAGATGTTCAAAGAGATGGTAATTGTTTATTATGAGCAGTAATTGTTTCATATTTAGAACAAGTTAAAACTAATAAAAATCAATTTAAAACAAGATATAAATCACTTTTTGGTATAGAAATCGGCTGAGAACGAATTTTTAATTTTGCTGATTTTAATTTTACTGATAAAGAAAATGAAAAATTAGTTAAAGTCTTTCGTAATCGTATTTGTGATTATATTGAAACAAATTTAGATACAAAACGGCCAAATAATAAAGCTAACTTTAGATCAATGTTATTAGATAGTGAAATCAATAAAAAAAATAAAGAATTGTATCTTAACAATAGTGAAGATACACAAATAAGAAAAACTTTAGAACAAATGAGAAAAAATGGTGAAATAACAGGT…	Main chromosome	complement(855474..856457)
	sApS6Ms28_13490	ANK	MNDDLNEKLINSAWNGDLDTINILLVNNGADVNYLNINNFSALTLAAWNGHLNIVKTLLENDANINHANIFGNTALLLAARNEYHEIINLLIDNFANINHENRYGDTTLIWAARNRHLNIVNILIMQHNININHENIKGYTAFKWAARNGYLDIANVIIAHNANADHTNQINNNALIWSARNGYLNIVNSLIIHNTNINYVNEKGDTTLIWSTWKGYLEIVNTLLAKNVNVNYSDQSGYSPLILAAENGFFKNY	ATGAATGACGATTTAAATGAAAAATTAATAAATAGTGCTTGAAATGGCGATTTAGATACAATTAATATTTTACTGGTAAATAATGGTGCTGATGTTAATTATTTAAATATAAATAATTTTAGTGCTTTAACACTAGCCGCCTGAAATGGACACTTAAATATCGTTAAAACTTTACTAGAAAATGATGCTAATATCAATCATGCTAATATATTTGGTAATACTGCTTTATTATTAGCTGCTAGAAACGAATACCATGAAATCATTAATCTCTTAATCGATAATTTTGCTAATATTAATCATGAAAATCGTTATGGTGATACAACTTTAATATGAGCCGCTAGAAACAGACACTTAAATATCGTTAATATCTTAATAATGCAACATAATATTAATATTAAT…	Main chromosome	1032097..1032861
	sApS6Ms28_13500	ANK	MVFLKIINSLIENNANLNYANQNGNTDLMMANKNNHIKIARIIEQINQLNQLKAENLINAKEMILNINNVLNEQLKKLMK	ATGGTTTTTTTAAAAATTATTAATAGTTTAATAGAAAATAACGCTAATCTTAATTATGCAAATCAAAATGGTAATACAGATTTAATGATGGCCAATAAAAATAACCATATAAAAATAGCAAGAATAATCGAGCAAATAAATCAACTAAATCAACTAAAGGCAGAAAATTTAATAAATGCTAAAGAAATGATACTAAACATTAATAATGTTTTAAATGAACAACTAAAAAAACTAATGAAATAA	Main chromosome	1032839..1033081
	sApS6Ms28_13740	Hemolysin	MDSNWYIYLIILLVLLFLSSFYSSAETSLTSLNVIRIKSIGKLRSKKSRRANIVFKLVKNYNVTLTTILLGNTVINVGIGTLSTILFIDSFHVSPAYGPLISTLVSAIVVLIIGEIIPKSVAKLHPETIALNYAYILYILNIIFYPITFIVTLFQFKSKKPTSSEQELIELISIIEREGVLEKAERDLIESAIKFDEKSVFQAMHPKSKIKYIYDDTPPKVIKHIYLEEKYSRIPVLDHVNQNVIGILNIKEFIINMLENENPDLLQLMLPAIFISKRTKLNEALEILQTERMHIAIVCNNKDKKDFNGIITLEDILEELVGEIYDETDEIGLIQEIGTHKFRVDGSSKLEVVFKRYLKRKPPNYNKQTVQEWYMFKTKVKKVRKNSPLLKFRNFSFKV…	ATGGACAGTAATTGGTATATTTATTTAATAATATTGCTAGTTTTATTATTTTTAAGTAGTTTTTATTCATCTGCTGAAACATCATTAACTTCTTTAAATGTTATAAGAATTAAATCTATTGGTAAATTACGTAGTAAGAAAAGTCGTCGTGCTAATATTGTATTTAAGTTAGTTAAAAATTATAATGTAACTTTAACAACAATTTTACTTGGTAACACAGTAATTAATGTTGGAATTGGTACTTTAAGTACCATATTATTTATTGATTCTTTTCATGTTTCTCCTGCTTATGGTCCTTTAATATCAACTTTAGTTTCGGCGATTGTTGTTTTAATTATTGGTGAAATTATACCTAAAAGTGTTGCAAAATTACATCCTGAGACAATAGCTTTAAATTAT…	Main chromosome	complement(1051854..1053128)
	sApS6Ms28_16670	ANK	MKTAKKGYLNIVKFLVENGANVNQIINYNKESALTRAAQNNHLDVIKFLVKNNADINHTNQNGKTALILIADNNNIEGVKFLIENGAKIECIDNFWESINKVNLEVKEYLQSWILNSSKNEINSPNSSNQQTTNIKKTKFANDLIKSLK	ATGAAAACCGCCAAAAAAGGATATTTAAATATAGTTAAATTTTTGGTAGAAAATGGCGCCAATGTTAATCAAATAATTAATTATAATAAAGAAAGTGCTTTAACACGAGCTGCTCAAAATAATCACTTAGATGTTATTAAATTTTTAGTAAAAAATAACGCTGATATTAATCATACAAATCAAAATGGTAAAACTGCCCTAATCCTAATTGCTGATAATAATAATATAGAGGGAGTTAAGTTTCTAATAGAAAATGGTGCTAAAATTGAATGTATAGATAATTTTTGAGAATCAATAAATAAAGTGAATCTAGAAGTGAAAGAATATTTGCAATCATGAATTTTAAACTCAAGTAAAAATGAAATAAATTCACCTAACTCTAGTAATCAACAAACAACA…	Main chromosome	complement(1265720..1266169)
	sApS6Ms28_16820	RIP	MDLNPESNYGYFRLPVAIRWQQNTQRIENNLELVLRTDNLYLQGFIVNNNYYHFDFRNINMNMQPQAVRDGSIPLLERIEGIQNNIVLNGISPDYRDMIRENDENIYWSNIFGSFFQLINRMDDNFNEQGILIEGALGNLARSLGDVILVTAESLRFWSLHTHIIQQLVNNNQYITLGRNNRNPIYNTLVNWS	TTGGATTTAAATCCTGAATCAAATTATGGTTATTTTAGATTACCAGTTGCAATTCGATGACAACAAAATACACAAAGGATTGAAAATAATTTAGAATTAGTTTTAAGAACAGATAATTTATATCTTCAAGGATTTATAGTTAATAATAATTATTATCATTTTGATTTTAGAAATATCAATATGAATATGCAACCACAAGCTGTTAGAGATGGTTCAATTCCTCTTTTAGAACGAATTGAAGGAATACAAAATAATATAGTGTTAAATGGAATTAGTCCAGATTACAGGGATATGATACGTGAAAACGATGAAAATATTTATTGAAGTAATATTTTTGGTTCTTTTTTTCAATTGATAAATCGTATGGATGATAATTTTAATGAGCAAGGAATTTTGATA…	Main chromosome	1272658..1273239
	sApS6Ms28_17080	ANK	MPWVNPLGYFRFISNNDIGIKDSRTKILVENYKEIVKRLLSILSYDQINSNDTEGDSPIHDCVLRSNVELLKLVLNAGGEINIQNNLGYTPLHQAVLYSRFEVIEELLQIPNIDLTIKDKTGLTAYDLIVKKSNRKDKIKIINLIEDYLLSKNIKFERFFEVIIDNNISDTNSYYDEVPY	ATGCCTTGAGTTAATCCATTAGGTTACTTTAGATTTATATCAAATAATGATATAGGTATAAAGGACAGTAGAACTAAAATTTTAGTTGAAAATTATAAAGAAATTGTAAAAAGATTGCTTTCTATTTTGTCTTATGATCAAATTAATTCTAACGACACTGAAGGAGATAGTCCAATTCATGATTGTGTACTAAGATCTAATGTTGAATTATTAAAATTAGTATTAAACGCAGGTGGTGAAATAAATATACAAAATAATTTAGGATATACTCCCTTGCATCAAGCAGTTCTTTATTCTAGATTTGAAGTAATAGAAGAACTGTTACAAATACCTAATATTGATTTAACAATAAAAGATAAAACTGGATTAACTGCATATGATTTAATTGTGAAAAAAAGT…	Main chromosome	complement(1297103..1297645)
	sApS6Ms28_17470	Epsilon-toxin-like	MENIIKDINNTIIPKNGWVADGNYEIPISMKDLIQKEYDKYFTGKEGTLKPIKTVAKDENIVDSFQDIYTNSFNTKQIYQTQSQSKTITNTNTFSWKILEKIGVKVKAEFKILLVGKSDVETSAEFGSEQQGTKTTSDSETLTNLSQSFKLKSHSIGTVLYTIKQGTYHNEGKISYPVNLTDTISYSYYWSQTGQWSKSDYTIKDLIKLLVDNGYKEQLKIGSNTYSIISTDNPDNPKTVFFKFTYFLRFTGWKIKCNIWWKIFIV	ATGGAAAATATTATTAAAGATATCAATAATACAATTATTCCAAAAAATGGATGAGTAGCAGATGGTAATTATGAAATACCAATTTCCATGAAGGATTTGATTCAAAAAGAATATGATAAATATTTTACTGGCAAAGAAGGTACTTTAAAACCAATAAAGACTGTTGCTAAAGATGAAAATATAGTAGATTCTTTTCAAGACATTTATACTAATAGTTTTAATACCAAACAAATTTATCAAACTCAATCACAATCTAAAACTATTACTAATACTAATACTTTTTCTTGAAAAATATTAGAAAAAATTGGAGTTAAAGTTAAAGCTGAATTTAAAATTCTTTTAGTTGGTAAAAGTGATGTTGAAACTAGTGCTGAATTTGGTTCAGAGCAACAAGGAACT…	Main chromosome	complement(1320417..1321217)
	sApS6Ms28_18090	RIP	MKYFNPSYWFKLWVLTAPLFNDKTQGINAKSIDNKKIKDWANNNTTSLESINELNSFTNISNYQVYNLNETNQNINPIYQTDLETSKHKHRHKKSKRIKKQVTPNPRPSKEIFKLNEKLIINENNRIEYQTSFQTIINELVDRGVLTRIRDLNVLVNANFIFEDNTIFALNPESNYGYFRLPVAIRWQQNTQSIENNLELVLRTDNLYLQGFIVNNNYYHFDFRNINMNMQPQAVRDGSIPLLERIEGIQNNIVLNGISPDYRDMIRENDENIYWSNIFGSFFQLINRMDYNFNEQGILIEGALGNLARSLGDVILVTAESLRFWSLHTHIIQQLVNNNQYITLGRNNRNPIYNTLVNWSEESRTQSLIIDLLSTPNDRRPNPNSNQESRNILTEFGYL…	ATGAAATATTTTAATCCAAGTTATTGATTTAAATTATGAGTATTAACTGCACCATTATTTAATGATAAAACACAAGGTATTAATGCTAAGTCAATTGATAATAAAAAGATTAAAGATTGAGCTAACAACAATACCACTAGTTTAGAATCAATAAATGAATTAAACAGTTTTACAAATATAAGTAATTATCAAGTATATAATTTAAATGAAACAAATCAAAATATTAATCCAATTTATCAAACAGATTTAGAAACAAGTAAACATAAACATCGACATAAAAAAAGTAAAAGAATTAAAAAACAAGTTACACCAAATCCAAGACCATCTAAAGAAATTTTTAAATTAAATGAAAAATTAATTATTAATGAAAATAATCGAATAGAATATCAAACTAGTTTT…	Main chromosome	1359784..1362192
	sApS6Ms28_19920	HMG	MSNKIKRPMNAYMLFSKEKRAEIIQQKPEIKSKVAEVAKLIGNHWKEMTNEEKSKYVKMAEENKKIYESETQK	ATGTCAAATAAAATTAAAAGACCAATGAATGCTTATATGCTTTTTAGTAAAGAAAAAAGAGCAGAGATTATTCAACAAAAACCAGAAATTAAATCTAAAGTTGCAGAAGTAGCCAAACTTATTGGTAATCATTGAAAAGAAATGACAAACGAAGAAAAATCTAAATATGTAAAAATGGCAGAAGAAAACAAGAAAATATATGAAAGTGAAACTCAAAAATAA	Plasmid	26572..26793
	sApS6Ms28_20090	RIP/ Quinoprotein alcohol dehydrogenase-like	MKYFSPNYWFKLWLLSAPLFNDETIGINAKSINNNEKIKSWDSKNISILDLINQNINQKSIINQPYSLLNQSNQNYLDVQNYENNLTINDKYNYQKKINKRENEKWKENIIEILEELLIDEQNPQFFRDSFQRIIEALINKDILRVHFDVRELEGDTGPYFGRQENSRIFTLNNKIYSHFRIRVNISKRNNVERNIQLVFRTDNLYLEGFLTSSYKGTIDNYYTFNFNKQSDKYKKQYGITKAPHLEKINGFNCIILDEIGPDYRDMISEENRKIGWADVVQSFWELSNENNFSKEKPVGKFAQSLAIVILTTAEALRFRIVYSYIVKNLININDGFINLRRSTAPDENIINDSPIDDINRNLYWFLVNWSSESEFIRDQKPRSYSGRGNGYLNRFSWT…	ATGAAATATTTTAGTCCAAATTATTGATTTAAATTGTGGCTATTAAGTGCACCATTATTTAATGATGAAACTATAGGTATTAATGCTAAATCAATTAATAATAATGAAAAGATTAAAAGTTGAGATAGCAAAAATATTTCAATTTTAGATTTAATAAATCAAAATATAAATCAAAAAAGTATTATAAATCAACCATATTCATTATTAAATCAATCAAATCAAAATTATTTAGATGTACAAAATTATGAAAATAATCTAACTATAAATGATAAATATAATTATCAAAAAAAAATAAATAAGAGAGAAAATGAAAAATGAAAGGAAAATATTATTGAAATACTTGAGGAGTTGTTAATTGATGAACAAAATCCCCAATTTTTTAGAGATAGTTTTCAAAGA…	Plasmid	36115..42120
	sApS6Ms28_20270	HMG	MSTKIKRPMNAYMLFSKKKEQILFNKNLNLNLKLQKWPKLLVIIEKKWQMSKKINM	ATGTCAACTAAAATTAAAAGACCGATGAATGCTTATATGCTTTTTAGTAAAAAAAAAGAACAGATATTATTCAACAAAAACCTGAACTTAAATCTAAAGTTGCAGAAGTGGCCAAAATTATTGGTAATCATTGAAAAGAAATGACAAATGAGCAAAAAGATAAATATGTAA	Plasmid	complement(51797..51967)
	sApS6Ms28_20420	HMG	MSTKIKRPMNAYMLFSKEKRTEIIQQKPELKSKVAEVAKIIGNHWKEMTNEQKDKYVKMAEENKKIHESEIQK	ATGTCAACTAAAATTAAAAGACCAATGAATGCTTATATGCTTTTTAGTAAAGAAAAAAGAACGGAGATTATTCAACAAAAACCTGAACTTAAATCTAAAGTTGCAGAAGTGGCCAAAATTATTGGTAATCATTGAAAAGAAATGACAAATGAGCAAAAAGATAAATATGTAAAAATGGCAGAAGAAAATAAAAAAATACATGAAAGTGAAATTCAAAAATAG	Plasmid	complement(59808..60029)
S4Ms2 [clade III, RMP]	sApS4Ms2_00670	ANK	MNNNLEKVKLLFRNGVSINYVIKDGFTILMLTIKNNDLEIVKYLIDNNEIFIK	ATGAATAATAACTTAGAAAAAGTTAAATTATTATTTAGGAATGGTGTTAGTATAAATTATGTAATTAAAGATGGTTTCACTATTTTGATGTTAACTATCAAAAATAATGATTTAGAGATAGTCAAGTATTTAATAGATAATAATGAAATCTTTATCAAGTAA	Main chromosome	52331..52492
	sApS4Ms2_05860	Anthrax toxin	MEIYINKNVEKCENNWVLEKHFQGFVKTAQEENVVIILRPVNPITKYLLPQKYPTKSSSIKNKSSDWGIQSGFIISLDELTFLSKIGLKDNETQTEKIDLL	ATGGAAATTTATATTAATAAAAATGTTGAAAAATGTGAAAATAATTGAGTTTTAGAGAAACACTTTCAAGGTTTTGTTAAAACTGCTCAAGAAGAAAATGTAGTTATTATTTTAAGACCCGTTAATCCAATTACTAAATATTTGTTACCACAAAAATATCCAACAAAATCATCAAGTATTAAAAATAAAAGTTCTGATTGAGGTATACAATCTGGCTTTATAATTTCTTTAGATGAGTTAACATTTTTAAGTAAGATAGGATTAAAAGATAATGAAACACAAACTGAAAAAATAGATCTTCTTTAG	Main chromosome	complement(426572..426877)
	sApS4Ms2_06630	RIP	MKYFNPSYWFKLWLLSAPLFNDKTQGINAKSIDNKKIKDWASKNTTNISLLENQELTLSNNQTTLLNLPLWNSNLTTHNEHHKHRHQKSRNRYKRLPIPPSKEIFQLSEKLIINQNNPNQYRSSFQSILESLTNNNILRIVFDDSENRNWGENSRIFSLNSQNYGYFRLPVQIIQEQNGQSNQINLELVLSTDALYIQGFIINHHDTGAHTSNIETYYYFNPDLGTPSGRYNPQLREVTGITNSIMLSQIGNAYRHLIPTENNNINWETIYNSFLRLTNDINVNIERPLGNLARALGQVIFVTAEAIRFPNIYARIVSHLITRNENINLESNQRNEIYRILVNWGTNSRDSIFRWLLQIANIIQNTPNIMISPPSMLDFTRALSSPAVQVVLGYIEFQR…	ATGAAGTATTTTAATCCAAGTTATTGATTTAAATTATGATTATTATCAGCACCATTATTTAATGATAAAACTCAAGGTATTAATGCTAAGTCAATTGATAATAAAAAGATTAAAGATTGAGCTAGCAAAAATACTACTAATATATCATTATTAGAAAATCAAGAATTAACTTTATCAAATAATCAAACAACTTTATTAAATTTACCATTATGAAATAGTAATTTAACTACACATAATGAACATCATAAACACCGTCATCAAAAAAGTAGAAACAGATATAAAAGACTACCAATTCCACCATCAAAAGAAATTTTTCAATTAAGCGAAAAATTAATTATTAATCAAAATAATCCTAATCAATACAGAAGTAGTTTTCAATCAATTCTTGAATCATTAACA…	Main chromosome	475801..478107
	sApS4Ms2_06960	ANK	MFEWVREIFGINININNKEAKMIDAIKNKKLDVVNKILKYDINIDYIDRTGYTPLIWAAEKGYLEIVNVLLEHNANINYISVNGNTALILAAKKKYTKIVNMLLEHNANVSCEDQFGNTALILSTENGNLEIVKTLLTLNVNVNHENRYGETALLVAAKNGYTEIVNDLLANGTNINHVSINGNTALILAIKSNYLEIANALLTNYPNVNRKNMFGYTPLMWAARNGHLEIVRTLLELGTNVNCINENGDTPLMWAARNGHLEVVNLLLNKGANVYSITKICGYTALIATAGRGHLEVVNTFIKNGANVNHVTIDGLSALMWAAENGFLEITNALIKNGANVNHENIIEETALIVAAKNGHLDIVKTLLINSANVNCINEKGCNALMWAAKNGHLDIVK…	ATGTTTGAGTGAGTTAGAGAAATATTTGGAATAAATATAAATATTAATAACAAAGAAGCAAAAATGATAGATGCTATTAAAAATAAAAAGTTAGATGTAGTTAATAAAATATTAAAATATGATATTAATATTGATTATATTGATAGAACTGGTTATACGCCTTTAATTTGGGCGGCTGAAAAAGGTTATCTAGAAATAGTTAATGTTTTATTAGAACATAATGCTAATATTAATTACATATCTGTAAATGGTAATACTGCTTTAATCTTAGCTGCTAAAAAAAAATATACAAAAATAGTTAATATGTTATTAGAACATAATGCTAATGTTAGTTGTGAGGATCAATTTGGTAATACTGCTTTAATTTTAAGTACTGAAAATGGAAATTTGGAAATAGTT…	Main chromosome	501531..503501
	sApS4Ms2_07580	ANK	MNDDLNEKLINSAWNGDLDTINILLINNGANVNYLTINNFSALSALTLAAWNGHLNIVKNLLENDANINHANI	ATGAATGACGATTTAAATGAAAAATTAATAAATAGTGCTTGAAATGGCGATTTAGATACAATTAATATTTTACTGATAAATAATGGTGCTAATGTTAATTATTTAACTATAAATAATTTTAGTGCTTTAAGTGCTTTAACACTAGCCGCCTGAAATGGACACTTAAATATCGTTAAAAATTTACTAGAAAATGATGCTAATATCAATCATGCTAATATATAG	Main chromosome	complement(544872..545093)
	sApS4Ms2_07920	ANK	MLTLNYLIDQFQKKKIQFSIIEDFMNNPNISDEKVIGLDNNNRNALHNSFLLDLDEGAEIEDEYNYDPHEECWETSSELIEFTTNKIKLINWLINFKKNDKIFLNQQDIEGNSPLHLAIMKQYIVEWKLGGDLNCKYKWDSFLK	ATGCTAACATTAAATTACCTTATTGATCAATTTCAAAAGAAAAAAATTCAATTTTCTATTATTGAAGATTTTATGAATAATCCAAACATTAGTGATGAGAAAGTTATTGGTTTAGATAATAACAATAGAAATGCCCTTCATAATAGTTTTTTATTAGATTTAGATGAAGGAGCAGAAATAGAAGATGAATATAACTATGATCCACACGAGGAATGTTGAGAAACTTCAAGTGAATTAATAGAATTTACAACTAATAAAATAAAACTTATTAATTGATTAATAAATTTTAAAAAAAATGATAAAATTTTTTTAAATCAACAAGATATTGAAGGAAATTCACCTTTACATTTAGCAATTATGAAACAATATATTGTAGAATGAAAACTTGGAGGAGACCTG…	Main chromosome	complement(568250..568684)
	sApS4Ms2_12690	Hemolysin	MDSNWYIYLIILLVLLFLSGFYSSAETSLTSLNVIRIKSIGKLRSNKSRRANIVFKLVKNYNVTLTTILLGNTVINVGIGTLSTILFIDYFHVSPTYGLLISTLVSAIVVLIIGEIIPKSVAKLHPETIALNYAYILYILNIIFYPITFIVTLFQFKSKKPTSSEQELIELISIIEREGVLEKAERDLIESAIKFDEKSVFQAMHPKSKIKYIYDDTLPKVIKHLYLEEKYSRIPVLDHVNQNVIGILNIKEFIINMLENENPDLLQLMLPAIFISKRTKLNEALEILQTERMHMAIVCNNKDKKDFNGIITLEDILEELVGEIYDETDEIGLIQEIGTHKFRVDGSSKLEVLFKRYLKRKPPNYNKQTVQEWYMFKTKVKKVRKNSPLLKFRNFSFKV…	ATGGACAGTAATTGGTATATTTATTTAATAATATTGCTAGTTTTATTATTTTTAAGTGGTTTTTATTCATCTGCTGAAACATCATTAACTTCTTTAAATGTTATAAGAATTAAATCTATTGGTAAATTACGTAGTAATAAAAGTCGTCGTGCTAATATTGTATTTAAGTTAGTTAAAAATTATAATGTAACTTTAACAACAATTTTACTTGGTAACACAGTAATTAATGTTGGAATTGGTACTTTAAGTACCATATTATTTATTGATTATTTTCATGTTTCTCCTACTTATGGTCTTTTAATATCAACTTTAGTTTCGGCGATTGTTGTTTTAATTATTGGTGAAATTATACCTAAAAGTGTTGCAAAATTACATCCTGAGACAATAGCTTTAAATTAT…	Main chromosome	complement(878876..880150)
	sApS4Ms2_14060	ANK	MEIVNTLLAKNVNVNYSDQSGYSPLMITAENGFLEITNALIKNGANVNHTNQVGDTALILAAENGFLKIVNSLIENNANLNYANQNWNTALMMANKNSKNNRANKSTKGRKFNKC	TTGGAAATAGTTAACACTTTACTAGCAAAAAATGTTAATGTTAATTATTCAGATCAATCTGGTTACAGTCCTTTAATGATAACTGCTGAAAATGGTTTTTTAGAAATTACTAATGCTTTAATAAAAAATGGCGCCAATGTTAATCATACAAATCAAGTTGGTGATACGGCTTTAATCTTAGCTGCTGAAAATGGTTTTTTAAAAATTGTTAATAGTTTAATAGAAAATAACGCTAATCTTAATTATGCAAATCAAAATTGAAATACAGCTTTAATGATGGCCAATAAAAATAGCAAGAATAATCGAGCAAATAAATCAACTAAAGGCAGAAAATTTAATAAATGCTAA	Main chromosome	complement(986463..986810)
	sApS4Ms2_18320	OTU	MLLDSEINKKNKELYPNNSEDTQIRKNLEQMRKNGEITDSVKIEAICNILNCDIIRINEDFDVASRERFESDNVIANNEVKLYYQTRHYQYFSNVTNQTPAKRNEEETIKVVTPSFEVNSSNNSSQESILFPREESADFLINARLKLKNQLSDKEINEETQNAIIDIFIEDIIKVPAHQKNEILEKSIFELNNQVQLFTNPNLVFESFIKPIINGSKTGDQQLLKESTNTNTN	ATGTTATTAGATAGTGAAATCAATAAAAAAAATAAAGAATTGTATCCTAACAATAGTGAAGATACACAAATAAGAAAAAATTTAGAACAAATGAGAAAAAATGGTGAAATAACAGATTCTGTTAAAATTGAAGCAATTTGTAATATTTTAAATTGTGATATTATTAGAATTAATGAAGATTTTGATGTTGCAAGTAGGGAAAGATTTGAATCAGATAATGTAATTGCTAATAATGAGGTGAAGTTATACTATCAAACTCGACATTATCAATATTTTTCAAATGTTACTAATCAAACACCAGCAAAAAGGAATGAGGAAGAAACTATAAAAGTAGTGACGCCTTCATTTGAAGTTAATTCAAGTAATAATAGTTCTCAAGAAAGTATTTTATTTCCAAGA…	Main chromosome	complement(1319080..1319781)
	sApS4Ms2_18330	OTU	MAIKDVQRDGNCLLWAVIVSYLEHVKTNKNQFKTRYKSLFGIEIGW	ATGGCAATTAAAGATGTTCAAAGAGATGGTAATTGTTTATTATGAGCAGTAATTGTTTCATATTTAGAACATGTTAAAACTAATAAAAATCAATTTAAAACAAGATATAAATCACTTTTTGGTATAGAAATCGGCTGATAA	Main chromosome	complement(1319923..1320063)
	sApS4Ms2_18550	HMG	MSNKIKRPMNAYILFSKEKRAELIQQKPELKSKVAEVAKLIGNHWKEMTNEQKDKYVKMAE	ATGTCAAATAAAATTAAAAGACCAATGAATGCTTATATACTTTTTAGTAAAGAAAAAAGAGCAGAGCTTATTCAACAAAAACCAGAACTTAAATCAAAAGTTGCAGAAGTTGCTAAATTGATTGGAAATCATTGAAAAGAAATGACAAATGAGCAAAAAGATAAATATGTAAAAATGGCAGAATAA	Main chromosome	1343445..1343630
	sApS4Ms2_22240	RIP	MRLSYRTGISDVIRVLVNNDIIRELNHGISLNTMYYLNENSSYQYLIIPIVVIQDNGQQNTAQIIELVLRQNDLYLDGFAINNSYYYFRDGHLPLSPFY	ATGCGTTTATCTTATCGTACAGGAATAAGTGATGTTATTAGAGTTTTAGTTAATAATGATATTATTAGAGAACTTAACCATGGAATTAGTTTAAATACTATGTATTATCTGAATGAAAATTCAAGTTATCAATATTTAATTATTCCTATTGTAGTAATTCAAGATAATGGACAACAAAATACAGCACAAATAATAGAATTAGTACTTAGACAAAATGATTTATATTTAGATGGTTTTGCTATAAATAACAGTTATTATTATTTTCGTGATGGCCACTTGCCACTTAGCCCTTTTTACTAG	Plasmid	complement(61098..61397)
	sApS4Ms2_22880	HMG	MSNKIKRPMNAYMLFSKEKRADIIQQKPELKSKVAEVAKLIGNHWKEMTSEEKSKYVKMAEENKKIYESENQK	ATGTCAAATAAAATTAAAAGACCAATGAATGCTTATATGCTTTTTAGTAAGGAAAAAAGAGCAGATATTATTCAACAAAAACCAGAACTTAAATCAAAAGTTGCAGAAGTTGCAAAATTGATTGGTAATCATTGAAAAGAAATGACAAGTGAAGAGAAATCTAAATATGTAAAAATGGCAGAAGAAAACAAGAAAATATATGAAAGTGAAAATCAAAAATAA	Plasmid	103860..104081
	sApS4Ms2_23120	RIP	MKYFNPSYWFKLWLLSAPLFNDKTQGINAKSIDNKKIKDWASKNTTNISLLENQELNLSNNQTTLLNLPLWNSNLTTHNEHHKHRHQKSRNRYKRLPIPPSKEIFQLSEKLIINQNNPNQYRSSFQSILESLTNNNILRIVFDDSENRNWGENSRIFSLNSQNYGYFRLPVQIIQEQNGQSNQINLELVLSTDALYIQGFIINHHDTGAHTSNIETYYYFNPDLGTPSGRYNPQLREVTGITNSIMLSQIGNAYRHLIPTENNNINWETIYNSFLRLTNDINVNIERPLGNLARALGQVIFVTAEAIRFPNIYARIVSHLITRNENINLESNQRNEIYRILVNWGTNSRDSIFRWLLQIANIIQNIPNMMISPPSMLDFTRALSSPAVQVVLGYIEFQR…	ATGAAGTATTTTAATCCAAGTTATTGATTTAAATTATGATTATTATCAGCACCATTATTTAATGATAAAACTCAAGGTATTAATGCTAAGTCAATTGATAATAAAAAGATTAAAGATTGAGCTAGCAAAAATACTACTAATATATCATTATTAGAAAATCAAGAATTAAATTTATCAAATAATCAAACAACTTTATTAAATTTACCATTATGAAATAGTAATTTAACTACACATAATGAACATCATAAACACCGTCATCAAAAAAGTAGAAACAGATATAAAAGACTACCAATTCCACCATCAAAAGAAATTTTTCAATTAAGCGAAAAATTAATTATTAATCAAAATAATCCTAATCAATACAGAAGTAGTTTTCAATCAATTCTTGAATCATTAACA…	Plasmid	119267..121573
S6Ms27 [clade III, NMP]	sApS6Ms27_00680	ANK	MNNNLEKVKLLFRNGVSINYVIKDGFTILMLTIKNNDLEIVKYLIDNNEIFIK	ATGAATAATAACTTAGAAAAAGTTAAATTATTATTTAGGAATGGTGTTAGTATAAATTATGTAATTAAAGATGGTTTCACTATTTTGATGTTAACTATCAAAAATAATGATTTAGAGATAGTCAAGTATTTAATAGATAATAATGAAATCTTTATCAAGTAA	Main chromosome	52332..52493
	sApS6Ms27_07080	ANK	MEIVNTLLAKNVNVNYSDQSGYSPLMITAENGFLEITNALIKNGANVNHTNQVGDTALILAAENGFLKIVNSLIENNANLNYANQNWNTALMMANKNSKNNRANKSTKGRKFNKC	TTGGAAATAGTTAACACTTTACTAGCAAAAAATGTTAATGTTAATTATTCAGATCAATCTGGTTACAGTCCTTTAATGATAACTGCTGAAAATGGTTTTTTAGAAATTACTAATGCTTTAATAAAAAATGGCGCCAATGTTAATCATACAAATCAAGTTGGTGATACGGCTTTAATCTTAGCTGCTGAAAATGGTTTTTTAAAAATTGTTAATAGTTTAATAGAAAATAACGCTAATCTTAATTATGCAAATCAAAATTGAAATACAGCTTTAATGATGGCCAATAAAAATAGCAAGAATAATCGAGCAAATAAATCAACTAAAGGCAGAAAATTTAATAAATGCTAA	Main chromosome	544019..544366
	sApS6Ms27_08460	Hemolysin	MDSNWYIYLIILLVLLFLSGFYSSAETSLTSLNVIRIKSIGKLRSNKSRRANIVFKLVKNYNVTLTTILLGNTVINVGIGTLSTILFIDYFHVSPTYGLLISTLVSAIVVLIIGEIIPKSVAKLHPETIALNYAYILYILNIIFYPITFIVTLFQFKSKKPTSSEQELIELISIIEREGVLEKAERDLIESAIKFDEKSVFQAMHPKSKIKYIYDDTLPKVIKHLYLEEKYSRIPVLDHVNQNVIGILNIKEFIINMLENENPDLLQLMLPAIFISKRTKLNEALEILQTERMHMAIVCNNKDKKDFNGIITLEDILEELVGEIYDETDEIGLIQEIGTHKFRVDGSSKLEVLFKRYLKRKPPNYNKQTVQEWYMFKTKVKKVRKNSPLLKFRNFSFKV…	ATGGACAGTAATTGGTATATTTATTTAATAATATTGCTAGTTTTATTATTTTTAAGTGGTTTTTATTCATCTGCTGAAACATCATTAACTTCTTTAAATGTTATAAGAATTAAATCTATTGGTAAATTACGTAGTAATAAAAGTCGTCGTGCTAATATTGTATTTAAGTTAGTTAAAAATTATAATGTAACTTTAACAACAATTTTACTTGGTAACACAGTAATTAATGTTGGAATTGGTACTTTAAGTACCATATTATTTATTGATTATTTTCATGTTTCTCCTACTTATGGTCTTTTAATATCAACTTTAGTTTCGGCGATTGTTGTTTTAATTATTGGTGAAATTATACCTAAAAGTGTTGCAAAATTACATCCTGAGACAATAGCTTTAAATTAT…	Main chromosome	650679..651953
	sApS6Ms27_13200	ANK	MLTLNYLIDQFQKKKIQFSIIEDFMNNPNISDEKVIGLDNNNRNALHNSFLLDLDEGAEIEDEYNYDPHEECWETSSELIEFTTNKIKLINWLINFKKNDKIFLNQQDIEGNSPLHLAIMKQYIVEWKLGGDLNCKYKWDSFLK	ATGCTAACATTAAATTACCTTATTGATCAATTTCAAAAGAAAAAAATTCAATTTTCTATTATTGAAGATTTTATGAATAATCCAAACATTAGTGATGAGAAAGTTATTGGTTTAGATAATAACAATAGAAATGCCCTTCATAATAGTTTTTTATTAGATTTAGATGAAGGAGCAGAAATAGAAGATGAATATAACTATGATCCACACGAGGAATGTTGAGAAACTTCAAGTGAATTAATAGAATTTACAACTAATAAAATAAAACTTATTAATTGATTAATAAATTTTAAAAAAAATGATAAAATTTTTTTAAATCAACAAGATATTGAAGGAAATTCACCTTTACATTTAGCAATTATGAAACAATATATTGTAGAATGAAAACTTGGAGGAGACCTG…	Main chromosome	961959..962393
	sApS6Ms27_13540	ANK	MNDDLNEKLINSAWNGDLDTINILLINNGANVNYLTINNFSALSALTLAAWNGHLNIVKNLLENDANINHANI	ATGAATGACGATTTAAATGAAAAATTAATAAATAGTGCTTGAAATGGCGATTTAGATACAATTAATATTTTACTGATAAATAATGGTGCTAATGTTAATTATTTAACTATAAATAATTTTAGTGCTTTAAGTGCTTTAACACTAGCCGCCTGAAATGGACACTTAAATATCGTTAAAAATTTACTAGAAAATGATGCTAATATCAATCATGCTAATATATAG	Main chromosome	985601..985822
	sApS6Ms27_14160	ANK	MFEWVREIFGINININNKEAKMIDAIKNKKLDVVNKILKYDINIDYIDRTGYTPLIWAAEKGYLEIVNVLLEHNANINYISVNGNTALILAAKKKYTKIVNMLLEHNANVSCEDQFGNTALILSTENGNLEIVKTLLTLNVNVNHENRYGETALLVAAKNGYTEIVNDLLANGTNINHVSINGNTALILAIKSNYLEIANALLTNYPNVNRKNMFGYTPLMWAARNGHLEIVRTLLELGTNVNCINENGDTPLMWAARNGHLEVVNLLLNKGANVYSITKICGYTALIATAGRGHLEVVNTFIKNGANVNHVTIDGLSALMWAAENGFLEITNALIKNGANVNHENIIEETALIVAAKNGHLDIVKTLLINSANVNCINEKGCNALMWAAKNGHLDIVK…	ATGTTTGAGTGAGTTAGAGAAATATTTGGAATAAATATAAATATTAATAACAAAGAAGCAAAAATGATAGATGCTATTAAAAATAAAAAGTTAGATGTAGTTAATAAAATATTAAAATATGATATTAATATTGATTATATTGATAGAACTGGTTATACGCCTTTAATTTGGGCGGCTGAAAAAGGTTATCTAGAAATAGTTAATGTTTTATTAGAACATAATGCTAATATTAATTACATATCTGTAAATGGTAATACTGCTTTAATCTTAGCTGCTAAAAAAAAATATACAAAAATAGTTAATATGTTATTAGAACATAATGCTAATGTTAGTTGTGAGGATCAATTTGGTAATACTGCTTTAATTTTAAGTACTGAAAATGGAAATTTGGAAATAGTT…	Main chromosome	complement(1027193..1029163)
	sApS6Ms27_14490	RIP	MKYFNPSYWFKLWLLSAPLFNDKTQGINAKSIDNKKIKDWASKNTTNISLLENQELTLSNNQTTLLNLPLWNSNLTTHNEHHKHRHQKSRNRYKRLPIPPSKEIFQLSEKLIINQNNPNQYRSSFQSILESLTNNNILRIVFDDSENRNWGENSRIFSLNSQNYGYFRLPVQIIQEQNGQSNQINLELVLSTDALYIQGFIINHHDTGAHTSNIETYYYFNPDLGTPSGRYNPQLREVTGITNSIMLSQIGNAYRHLIPTENNNINWETIYNSFLRLTNDINVNIERPLGNLARALGQVIFVTAEAIRFPNIYARIVSHLITRNENINLESNQRNEIYRILVNWGTNSRDSIFRWLLQIANIIQNTPNIMISPPSMLDFTRALSSPAVQVVLGYIEFQR…	ATGAAGTATTTTAATCCAAGTTATTGATTTAAATTATGATTATTATCAGCACCATTATTTAATGATAAAACTCAAGGTATTAATGCTAAGTCAATTGATAATAAAAAGATTAAAGATTGAGCTAGCAAAAATACTACTAATATATCATTATTAGAAAATCAAGAATTAACTTTATCAAATAATCAAACAACTTTATTAAATTTACCATTATGAAATAGTAATTTAACTACACATAATGAACATCATAAACACCGTCATCAAAAAAGTAGAAACAGATATAAAAGACTACCAATTCCACCATCAAAAGAAATTTTTCAATTAAGCGAAAAATTAATTATTAATCAAAATAATCCTAATCAATACAGAAGTAGTTTTCAATCAATTCTTGAATCATTAACA…	Main chromosome	complement(1052587..1054893)
	sApS6Ms27_15260	Anthrax toxin	MEIYINKNVEKCENNWVLEKHFQGFVKTAQEENVVIILRPVNPITKYLLPQKYPTKSSSIKNKSSDWGIQSGFIISLDELTFLSKIGLKDNETQTEKIDLL	ATGGAAATTTATATTAATAAAAATGTTGAAAAATGTGAAAATAATTGAGTTTTAGAGAAACACTTTCAAGGTTTTGTTAAAACTGCTCAAGAAGAAAATGTAGTTATTATTTTAAGACCCGTTAATCCAATTACTAAATATTTGTTACCACAAAAATATCCAACAAAATCATCAAGTATTAAAAATAAAAGTTCTGATTGAGGTATACAATCTGGCTTTATAATTTCTTTAGATGAGTTAACATTTTTAAGTAAGATAGGATTAAAAGATAATGAAACACAAACTGAAAAAATAGATCTTCTTTAG	Main chromosome	1103817..1104122
	sApS6Ms27_18340	OTU	MLLDSEINKKNKELYPNNSEDTQIRKNLEQMRKNGEITDSVKIEAICNILNCDIIRINEDFDVASRERFESDNVIANNEVKLYYQTRHYQYFSNVTNQTPAKRNEEETIKVVTPSFEVNSSNNSSQESILFPREESADFLINARLKLKNQLSDKEINEETQNAIIDIFIEDIIKVPAHQKNEILEKSIFELNNQVQLFTNPNLVFESFIKPIINGSKTGDQQLLKESTNTNTN	ATGTTATTAGATAGTGAAATCAATAAAAAAAATAAAGAATTGTATCCTAACAATAGTGAAGATACACAAATAAGAAAAAATTTAGAACAAATGAGAAAAAATGGTGAAATAACAGATTCTGTTAAAATTGAAGCAATTTGTAATATTTTAAATTGTGATATTATTAGAATTAATGAAGATTTTGATGTTGCAAGTAGGGAAAGATTTGAATCAGATAATGTAATTGCTAATAATGAGGTGAAGTTATACTATCAAACTCGACATTATCAATATTTTTCAAATGTTACTAATCAAACACCAGCAAAAAGGAATGAGGAAGAAACTATAAAAGTAGTGACGCCTTCATTTGAAGTTAATTCAAGTAATAATAGTTCTCAAGAAAGTATTTTATTTCCAAGA…	Main chromosome	complement(1324326..1325027)
	sApS6Ms27_18350	OTU	MAIKDVQRDGNCLLWAVIVSYLEHVKTNKNQFKTRYKSLFGIEIGW	ATGGCAATTAAAGATGTTCAAAGAGATGGTAATTGTTTATTATGAGCAGTAATTGTTTCATATTTAGAACATGTTAAAACTAATAAAAATCAATTTAAAACAAGATATAAATCACTTTTTGGTATAGAAATCGGCTGATAA	Main chromosome	complement(1325169..1325309)
	sApS6Ms27_18570	HMG	MSNKIKRPMNAYILFSKEKRAELIQQKPELKSKVAEVAKLIGNHWKEMTNEQKDKYVKMAE	ATGTCAAATAAAATTAAAAGACCAATGAATGCTTATATACTTTTTAGTAAAGAAAAAAGAGCAGAGCTTATTCAACAAAAACCAGAACTTAAATCAAAAGTTGCAGAAGTTGCTAAATTGATTGGAAATCATTGAAAAGAAATGACAAATGAGCAAAAAGATAAATATGTAAAAATGGCAGAATAA	Main chromosome	1348691..1348876
	sApS6Ms27_21540	RIP	MKYFNPSYWFKLWLLSAPLFNDKTQGINAKSIDNKKIKDWASKNTTNISLLENQELNLSNNQTTLLNLPLWNSNLTTHNEHHKHRHQKSRNRYKRLPIPPSKEIFQLSEKLIINQNNPNQYRSSFQSILESLTNNNILRIVFDDSENRNWGENSRIFSLNSQNYGYFRLPVQIIQEQNGQSNQINLELVLSTDALYIQGFIINHHDTGAHTSNIETYYYFNPDLGTPSGRYNPQLREVTGITNSIMLSQIGNAYRHLIPTENNNINWETIYNSFLRLTNDINVNIERPLGNLARALGQVIFVTAEAIRFPNIYARIVSHLITRNENINLESNQRNEIYRILVNWGTNSRDSIFRWLLQIANIIQNIPNMMISPPSMLDFTRALSSPAVQVVLGYIEFQR…	ATGAAGTATTTTAATCCAAGTTATTGATTTAAATTATGATTATTATCAGCACCATTATTTAATGATAAAACTCAAGGTATTAATGCTAAGTCAATTGATAATAAAAAGATTAAAGATTGAGCTAGCAAAAATACTACTAATATATCATTATTAGAAAATCAAGAATTAAATTTATCAAATAATCAAACAACTTTATTAAATTTACCATTATGAAATAGTAATTTAACTACACATAATGAACATCATAAACACCGTCATCAAAAAAGTAGAAACAGATATAAAAGACTACCAATTCCACCATCAAAAGAAATTTTTCAATTAAGCGAAAAATTAATTATTAATCAAAATAATCCTAATCAATACAGAAGTAGTTTTCAATCAATTCTTGAATCATTAACA…	Plasmid	13555..15861
	sApS6Ms27_22630	RIP	MLIMRLSYRTGISDVIRVLVNNDIIRELNHGISLNTMYYLNENSSYQYLIIPIVVIQDNGQQNTAQIIELVLRQNDLYLDGFAINNSYYYFRDGHLPLSPFY	TTGTTAATAATGCGTTTATCTTATCGTACAGGAATAAGTGATGTTATTAGAGTTTTAGTTAATAATGATATTATTAGAGAACTTAACCATGGAATTAGTTTAAATACTATGTATTATCTGAATGAAAATTCAAGTTATCAATATTTAATTATTCCTATTGTAGTAATTCAAGATAATGGACAACAAAATACAGCACAAATAATAGAATTAGTACTTAGACAAAATGATTTATATTTAGATGGTTTTGCTATAAATAACAGTTATTATTATTTTCGTGATGGCCACTTGCCACTTAGCCCTTTTTACTAG	Plasmid	complement(93362..93670)
	sApS6Ms27_23270	HMG	MSNKIKRPMNAYMLFSKEKRADIIQQKPELKSKVAEVAKLIGNHWKEMTSEEKSKYVKMAEENKKIYESENQK	ATGTCAAATAAAATTAAAAGACCAATGAATGCTTATATGCTTTTTAGTAAGGAAAAAAGAGCAGATATTATTCAACAAAAACCAGAACTTAAATCAAAAGTTGCAGAAGTTGCAAAATTGATTGGTAATCATTGAAAAGAAATGACAAGTGAAGAGAAATCTAAATATGTAAAAATGGCAGAAGAAAACAAGAAAATATATGAAAGTGAAAATCAAAAATAA	Plasmid	136124..136345
S14Ms10 [clade III, NMP]	sApS14Ms10_00690	ANK	MNNNLEKVKLLFRNGVSINYVIKDGFTILMLTIKNNDLEIVKYLIDNNEIFIK	ATGAATAATAACTTAGAAAAAGTTAAATTATTATTTAGGAATGGTGTTAGTATAAATTATGTAATTAAAGATGGTTTCACTATTTTGATGTTAACTATCAAAAATAATGATTTAGAGATAGTCAAGTATTTAATAGATAATAATGAAATCTTTATCAAGTAA	Main chromosome	53713..53874
	sApS14Ms10_07080	ANK	MEIVNTLLAKNVNVNYSDQSGYSPLMITAENGFLEITNALIKNGANVNHTNQVGDTALILAAENGFLKIVNSLIENNANLNYANQNWNTALMMANKNSKNNRANKSTKGRKFNKC	TTGGAAATAGTTAACACTTTACTAGCAAAAAATGTTAATGTTAATTATTCAGATCAATCTGGTTACAGTCCTTTAATGATAACTGCTGAAAATGGTTTTTTAGAAATTACTAATGCTTTAATAAAAAATGGCGCCAATGTTAATCATACAAATCAAGTTGGTGATACGGCTTTAATCTTAGCTGCTGAAAATGGTTTTTTAAAAATTGTTAATAGTTTAATAGAAAATAACGCTAATCTTAATTATGCAAATCAAAATTGAAATACAGCTTTAATGATGGCCAATAAAAATAGCAAGAATAATCGAGCAAATAAATCAACTAAAGGCAGAAAATTTAATAAATGCTAA	Main chromosome	545938..546285
	sApS14Ms10_08460	Hemolysin	MDSNWYIYLIILLVLLFLSGFYSSAETSLTSLNVIRIKSIGKLRSNKSRRANIVFKLVKNYNVTLTTILLGNTVINVGIGTLSTILFIDYFHVSPTYGLLISTLVSAIVVLIIGEIIPKSVAKLHPETIALNYAYILYILNIIFYPITFIVTLFQFKSKKPTSSEQELIELISIIEREGVLEKAERDLIESAIKFDEKSVFQAMHPKSKIKYIYDDTLPKVIKHLYLEEKYSRIPVLDHVNQNVIGILNIKEFIINMLENENPDLLQLMLPAIFISKRTKLNEALEILQTERMHMAIVCNNKDKKDFNGIITLEDILEELVGEIYDETDEIGLIQEIGTHKFRVDGSSKLEVLFKRYLKRKPPNYNKQTVQEWYMFKTKVKKVRKNSPLLKFRNFSFKV…	ATGGACAGTAATTGGTATATTTATTTAATAATATTGCTAGTTTTATTATTTTTAAGTGGTTTTTATTCATCTGCTGAAACATCATTAACTTCTTTAAATGTTATAAGAATTAAATCTATTGGTAAATTACGTAGTAATAAAAGTCGTCGTGCTAATATTGTATTTAAGTTAGTTAAAAATTATAATGTAACTTTAACAACAATTTTACTTGGTAACACAGTAATTAATGTTGGAATTGGTACTTTAAGTACCATATTATTTATTGATTATTTTCATGTTTCTCCTACTTATGGTCTTTTAATATCAACTTTAGTTTCGGCGATTGTTGTTTTAATTATTGGTGAAATTATACCTAAAAGTGTTGCAAAATTACATCCTGAGACAATAGCTTTAAATTAT…	Main chromosome	652602..653876
	sApS14Ms10_13220	ANK	MLTLNYLIDQFQKKKIQFSIIEDFMNNPNISDEKVIGLDNNNRNALHNSFLLDLDEGAEIEDEYNYDPHEECWETSSELIEFTTNKIKLINWLINFKKNDKIFLNQQDIEGNSPLHLAIMKQYIVEWKLGGDLNCKYKWDSFLK	ATGCTAACATTAAATTACCTTATTGATCAATTTCAAAAGAAAAAAATTCAATTTTCTATTATTGAAGATTTTATGAATAATCCAAACATTAGTGATGAGAAAGTTATTGGTTTAGATAATAACAATAGAAATGCCCTTCATAATAGTTTTTTATTAGATTTAGATGAAGGAGCAGAAATAGAAGATGAATATAACTATGATCCACACGAGGAATGTTGAGAAACTTCAAGTGAATTAATAGAATTTACAACTAATAAAATAAAACTTATTAATTGATTAATAAATTTTAAAAAAAATGATAAAATTTTTTTAAATCAACAAGATATTGAAGGAAATTCACCTTTACATTTAGCAATTATGAAACAATATATTGTAGAATGAAAACTTGGAGGAGACCTG…	Main chromosome	962467..962901
	sApS14Ms10_13570	ANK	MNDDLNEKLINSAWNGDLDTINILLINNGANVNYLTINNFSALSALTLAAWNGHLNIVKNLLENDANINHANI	ATGAATGACGATTTAAATGAAAAATTAATAAATAGTGCTTGAAATGGCGATTTAGATACAATTAATATTTTACTGATAAATAATGGTGCTAATGTTAATTATTTAACTATAAATAATTTTAGTGCTTTAAGTGCTTTAACACTAGCCGCCTGAAATGGACACTTAAATATCGTTAAAAATTTACTAGAAAATGATGCTAATATCAATCATGCTAATATATAG	Main chromosome	987497..987718
	sApS14Ms10_14190	ANK	MFEWVREIFGINININNKEAKMIDAIKNKKLDVVNKILKYDINIDYIDRTGYTPLIWAAEKGYLEIVNVLLEHNANINYISVNGNTALILAAKKKYTKIVNMLLEHNANVSCEDQFGNTALILSTENGNLEIVKTLLTLNVNVNHENRYGETALLVAAKNGYTEIVNDLLANGTNINHVSINGNTALILAIKSNYLEIANALLTNYPNVNRKNMFGYTPLMWAARNGHLEIVRTLLELGTNVNCINENGDTPLMWAVRNGHLEVVNLLLNKGANVYSITKICGYTALIATAGRGHLEVVNTFIKNGANVNHVTIDGLSALMWAAENGFLEITNALIKNGANVNHENIIEETALIVAAKNGHLDIVKTLLINSANVNCINEKGCNALMWAAKNGHLDIVK…	ATGTTTGAGTGAGTTAGAGAAATATTTGGAATAAATATAAATATTAATAACAAAGAAGCAAAAATGATAGATGCTATTAAAAATAAAAAGTTAGATGTAGTTAATAAAATATTAAAATATGATATTAATATTGATTATATTGATAGAACTGGTTATACGCCTTTAATTTGGGCGGCTGAAAAAGGTTATCTAGAAATAGTTAATGTTTTATTAGAACATAATGCTAATATTAATTACATATCTGTAAATGGTAATACTGCTTTAATCTTAGCTGCTAAAAAAAAATATACAAAAATAGTTAATATGTTATTAGAACATAATGCTAATGTTAGTTGTGAGGATCAATTTGGTAATACTGCTTTAATTTTAAGTACTGAAAATGGAAATTTGGAAATAGTT…	Main chromosome	complement(1029087..1031057)
	sApS14Ms10_14530	RIP	MLSQIGNAYRHLIPTENNNINWETIYNSFLRLTNDINVNIERPLGNLARALGQVIFVTAEAIRFPNIYARIVSHLITRNENINLESNQRNEIYRILVNWGTNSRDSIFRWLLQIANIIQNTPNIMISPPSMLDFTRALSSPAVQVVLGYIEFQRLRNNRRNVNCRRGKRELKNTYWHEKFCDLKPEIDKIQGKITSIKVLDENTKGGHLKSGDIYIGTDNGVYLIHGYNRVDKFEGLNFPIKDIILDGKGSAYVINEQFEIYHLNLVGYGSEKIRINNKIPSGITITTIKVLENDSTDNQWVKKGYIFVGTSEGLYTIHQNGNLDRRYSPVTTEIKDIFIKDNNSLYFQVHNNKIIIIKNFQIEVGN	ATGTTAAGTCAAATTGGGAATGCTTATAGACATCTTATACCAACTGAAAATAATAATATTAATTGAGAAACTATTTATAATTCTTTTTTAAGATTAACTAATGATATTAATGTTAATATAGAACGACCTTTGGGAAATTTAGCTAGAGCTTTAGGACAAGTCATTTTTGTGACAGCTGAAGCAATAAGATTTCCAAACATTTATGCACGTATTGTCTCACATTTAATTACAAGAAATGAAAATATTAATTTAGAAAGTAATCAAAGAAATGAAATTTATAGAATTTTAGTTAATTGAGGTACAAATTCAAGAGATAGTATATTTAGATGATTATTACAAATAGCCAATATTATTCAAAATACTCCAAATATTATGATAAGTCCTCCTTCTATGCTTGAT…	Main chromosome	complement(1054952..1056055)
	sApS14Ms10_15320	Anthrax toxin	MEIYINKNVEKCENNWVLEKHFQGFVKTAQEENVVIILRPVNPITKYLLPQKYPTKSSSIKNKSSDWGIQSGFIISLDELTFLSKIGLKDNETQTEKIDLL	ATGGAAATTTATATTAATAAAAATGTTGAAAAATGTGAAAATAATTGAGTTTTAGAGAAACACTTTCAAGGTTTTGTTAAAACTGCTCAAGAAGAAAATGTAGTTATTATTTTAAGACCCGTTAATCCAATTACTAAATATTTGTTACCACAAAAATATCCAACAAAATCATCAAGTATTAAAAATAAAAGTTCTGATTGAGGTATACAATCTGGCTTTATAATTTCTTTAGATGAGTTAACATTTTTAAGTAAGATAGGATTAAAAGATAATGAAACACAAACTGAAAAAATAGATCTTCTTTAG	Main chromosome	1105713..1106018
	sApS14Ms10_18380	OTU	MLLDSEINKKNKELYPNNSEDTQIRKNLEQMRKNGEITDSVKIEAICNILNCDIIRINEDFDVASRERFESDNVIANNEVKLYYQTRHYQYFSNVTNQTPAKRNEEETIKVVTPSFEVNSSNNSSQESILFPREESADFLINARLKLKNQLSDKEINEETQNAIIDIFIEDIIKVPAHQKNEILEKSIFELNNQVQLFTNPNLVFESFIKPIINGSKTGDQQLLKESTNTNTN	ATGTTATTAGATAGTGAAATCAATAAAAAAAATAAAGAATTGTATCCTAATAATAGTGAAGATACACAAATAAGAAAAAATTTAGAACAAATGAGAAAAAATGGTGAAATAACAGATTCTGTTAAAATTGAAGCAATTTGTAATATTTTAAATTGTGATATTATTAGAATTAATGAAGATTTTGATGTTGCAAGTAGGGAAAGATTTGAATCAGATAATGTAATTGCTAATAATGAGGTGAAGTTATACTATCAAACTCGACATTATCAATATTTTTCAAATGTTACTAATCAAACACCAGCAAAAAGGAATGAGGAAGAAACTATAAAAGTAGTGACGCCTTCATTTGAAGTTAATTCAAGTAATAATAGTTCTCAAGAAAGTATTTTATTTCCAAGA…	Main chromosome	complement(1325085..1325786)
	sApS14Ms10_18390	OTU	MAIKDVQRDGNCLLWAVIVSYLEHVKTNKNQFKTRYKSLFGIEIGW	ATGGCAATTAAAGATGTTCAAAGAGATGGTAATTGTTTATTATGAGCAGTAATTGTTTCATATTTAGAACATGTTAAAACTAATAAAAATCAATTTAAAACAAGATATAAATCACTTTTTGGTATAGAAATCGGCTGATAA	Main chromosome	complement(1325928..1326068)
	sApS14Ms10_18620	HMG	MSNKIKRPMNAYILFSKEKRAELIQQKPELKSKVAEVAKLIGNHWKEMTNEQKDKYVKMAE	ATGTCAAATAAAATTAAAAGACCAATGAATGCTTATATACTTTTTAGTAAAGAAAAAAGAGCAGAGCTTATTCAACAAAAACCAGAACTTAAATCAAAAGTTGCAGAAGTTGCTAAATTGATTGGAAATCATTGAAAAGAAATGACAAATGAGCAAAAAGATAAATATGTAAAAATGGCAGAATAA	Main chromosome	1349449..1349634
	sApS14Ms10_21710	RIP	MKYFNPSYWFKLWLLSAPLFNDKTQGINAKSIDNKKIKDWASKNTTNISLLENQELNLSNNQTTLLNLPLWNSNLTTHNEHHKHRHQKSRNRYKRLPIPPSKEIFQLSEKLIINQNNPNQYRSSFQSILESLTNNNILRIVFDDSENRNWGENSRIFSLNSQNYGYFRLPVQIIQEQNGQSNQINLELVLSTDALYIQGFIINHHDTGAHTSNIETYYYFNPDLGTPSGRYNPQLREVTGITNSIMLSQIGNAYRHLIPTENNNINWETIYNSFLRLTNDINVNIERPLGNLARALGQVIFVTAEAIRFPNIYARIVSHLITRNENINLESNQRNEIYRILVNWGTNSRDSIFRWLLQIANIIQNIPNMMISPPSMLDFTRALSSPAVQVVLGYIEFQR…	ATGAAGTATTTTAATCCAAGTTATTGATTTAAATTATGATTATTATCAGCACCATTATTTAATGATAAAACTCAAGGTATTAATGCTAAGTCAATTGATAATAAAAAGATTAAAGATTGAGCTAGCAAAAATACTACTAATATATCATTATTAGAAAATCAAGAATTAAATTTATCAAATAATCAAACAACTTTATTAAATTTACCATTATGAAATAGTAATTTAACTACACATAATGAACATCATAAACACCGTCATCAAAAAAGTAGAAACAGATATAAAAGACTACCAATTCCACCATCAAAAGAAATTTTTCAATTAAGCGAAAAATTAATTATTAATCAAAATAATCCTAATCAATACAGAAGTAGTTTTCAATCAATTCTTGAATCATTAACA…	Plasmid	complement(25380..27686)
	sApS14Ms10_21950	HMG	MSNKIKRPMNAYMLFSKEKRADIIQQKPELKSKVAEVAKLIGNHWKEMTSEEKSKYVKMAEENKKIYESENQK	ATGTCAAATAAAATTAAAAGACCAATGAATGCTTATATGCTTTTTAGTAAGGAAAAAAGAGCAGATATTATTCAACAAAAACCAGAACTTAAATCAAAAGTTGCAGAAGTTGCAAAATTGATTGGTAATCATTGAAAAGAAATGACAAGTGAAGAGAAATCTAAATATGTAAAAATGGCAGAAGAAAACAAGAAAATATATGAAAGTGAAAATCAAAAATAA	Plasmid	complement(42874..43095)
	sApS14Ms10_22580	RIP	MLIMRLSYRTGISDVIRVLVNNDIIRELNHGISLNTMYYLNENSSYQYLIIPIVVIQDNGQQNTAQIIELVLRQNDLYLDGFAINNSYYYFRDGHLPLSPFY	TTGTTAATAATGCGTTTATCTTATCGTACAGGAATAAGTGATGTTATTAGAGTTTTAGTTAATAATGATATTATTAGAGAACTTAACCATGGAATTAGTTTAAATACTATGTATTATCTGAATGAAAATTCAAGTTATCAATATTTAATTATTCCTATTGTAGTAATTCAAGATAATGGACAACAAAATACAGCACAAATAATAGAATTAGTACTTAGACAAAATGATTTATATTTAGATGGTTTTGCTATAAATAACAGTTATTATTATTTTCGTGATGGCCACTTGCCACTTAGCCCTTTTTACTAG	Plasmid	84436..84744

[truncated: 1 more sheets: Table S11]
